# Supplementary material for: Spatial transcriptomics analysis identifies a tumor-promoting function of the meningeal stroma in melanoma leptomeningeal disease
Source: Cell Rep Med. 2024 Jun 11;5(6):101606. doi: 10.1016/j.xcrm.2024.101606 (PMC11228800; doi:10.1016/j.xcrm.2024.101606)
Supplement: Table S2. Differentially expressed genes among tissue types (LMM vs. extra-cranial) inferred with Stdeconvolve, related to Figure 2 — Differential expression tests were conducted using Seurat using the FindAllMarkers function. [file mmc2.xlsx]

## Sheet: Sheet1
Gene	Average_log_fold_change	p_value	FDR	Tissue_type	In_heatmap
GFAP	17.1123	0	0	Leptomeningeal_met	yes
CLU	3.69959	0	0	Leptomeningeal_met	yes
MTRNR2L12	3.33676	0	0	Leptomeningeal_met	yes
MALAT1	3.48061	0	0	Leptomeningeal_met	yes
GPM6A	4.23952	0	0	Leptomeningeal_met	yes
TYRP1	3.72098	0	0	Leptomeningeal_met	yes
SDCBP	1.47466	0	0	Leptomeningeal_met	yes
C5orf63	5.99795	0	0	Leptomeningeal_met	yes
NRGN	6.16075	0	0	Leptomeningeal_met	yes
MEG3	3.55108	0	0	Leptomeningeal_met	yes
IGFBP2	2.19861	0	0	Leptomeningeal_met	yes
SNAP25	14.2404	0	0	Leptomeningeal_met	yes
MTRNR2L8	3.2761	0	0	Leptomeningeal_met	yes
GPM6B	1.867	0	0	Leptomeningeal_met	yes
MAP1B	4.0083	0	0	Leptomeningeal_met	yes
MAP2	4.56571	0	0	Leptomeningeal_met	yes
MT-ND2	1.03248	0	0	Leptomeningeal_met	yes
MT3	4.73763	0	0	Leptomeningeal_met	yes
SLC17A7	8.07741	0	0	Leptomeningeal_met	yes
QPCT	2.09362	0	0	Leptomeningeal_met	yes
ENC1	4.09703	0	0	Leptomeningeal_met	yes
PRKCB	5.2412	0	0	Leptomeningeal_met	yes
PRAME	1.37953	0	0	Leptomeningeal_met	yes
SAT1	1.64111	0	0	Leptomeningeal_met	yes
HSP90AA1	1.39661	0	0	Leptomeningeal_met	yes
PABPC1	1.69775	0	0	Leptomeningeal_met	yes
HSP90AB1	0.963605	0	0	Leptomeningeal_met	no
VGF	3.87109	9.0272e-305	1.66633e-300	Leptomeningeal_met	yes
MT-CO2	0.67066	1.47562e-303	2.72385e-299	Leptomeningeal_met	no
SYT1	13.5724	1.86267e-301	3.43831e-297	Leptomeningeal_met	yes
KCNQ2	8.90084	2.90303e-281	5.35871e-277	Leptomeningeal_met	yes
CPE	3.59275	7.67756e-276	1.4172e-271	Leptomeningeal_met	yes
VSNL1	13.0977	6.06642e-270	1.1198e-265	Leptomeningeal_met	yes
CSGALNACT1	3.12531	6.33671e-270	1.16969e-265	Leptomeningeal_met	yes
SNCB	7.15171	3.92272e-266	7.24095e-262	Leptomeningeal_met	yes
AQP4	8.92775	2.77383e-252	5.12021e-248	Leptomeningeal_met	yes
CPLX2	12.8979	1.51266e-248	2.79223e-244	Leptomeningeal_met	yes
SPARCL1	2.02408	1.92583e-247	3.5549e-243	Leptomeningeal_met	yes
CAMK2B	8.4248	1.66402e-241	3.07161e-237	Leptomeningeal_met	yes
PTPRN	12.8495	1.43998e-230	2.65806e-226	Leptomeningeal_met	yes
BASP1	3.73373	2.52669e-225	4.66401e-221	Leptomeningeal_met	yes
CCK	12.7584	4.40139e-221	8.12452e-217	Leptomeningeal_met	yes
TMEM59L	7.17516	3.50498e-219	6.46983e-215	Leptomeningeal_met	yes
NNAT	12.8468	4.67288e-219	8.62567e-215	Leptomeningeal_met	yes
RTN1	8.02787	7.38731e-219	1.36362e-214	Leptomeningeal_met	yes
LHFPL3-AS1	4.17558	8.15733e-219	1.50576e-214	Leptomeningeal_met	yes
ACTB	0.493066	1.42429e-217	2.6291e-213	Leptomeningeal_met	no
RPS20	0.683523	9.49306e-213	1.75232e-208	Leptomeningeal_met	no
GRIA4	7.50028	9.06132e-212	1.67263e-207	Leptomeningeal_met	yes
TOP2A	4.76547	7.95827e-210	1.46902e-205	Leptomeningeal_met	yes
SLC7A2	3.75172	1.26043e-205	2.32664e-201	Leptomeningeal_met	yes
EIF3E	1.42247	1.90684e-204	3.51984e-200	Leptomeningeal_met	yes
VEGFA	3.01628	4.37365e-203	8.07333e-199	Leptomeningeal_met	yes
SYN1	5.95461	3.06765e-199	5.66257e-195	Leptomeningeal_met	yes
NPTXR	3.9266	8.98213e-197	1.65801e-192	Leptomeningeal_met	yes
SYP	4.78395	5.61041e-194	1.03563e-189	Leptomeningeal_met	yes
PHYHIP	4.81565	2.5822e-192	4.76648e-188	Leptomeningeal_met	yes
CHN1	5.97215	5.30665e-192	9.79554e-188	Leptomeningeal_met	yes
FAIM2	6.77901	1.2038e-191	2.2221e-187	Leptomeningeal_met	yes
SYN2	12.5094	1.3435e-191	2.47996e-187	Leptomeningeal_met	yes
NPTX2	5.41103	3.73472e-191	6.89392e-187	Leptomeningeal_met	yes
SLC1A3	3.29705	3.30657e-185	6.1036e-181	Leptomeningeal_met	yes
PLAT	1.9001	2.47519e-181	4.56896e-177	Leptomeningeal_met	yes
ATP1A3	12.3891	6.74663e-180	1.24536e-175	Leptomeningeal_met	yes
HSPH1	1.60971	1.64347e-177	3.03368e-173	Leptomeningeal_met	yes
CALY	8.06445	5.96134e-176	1.1004e-171	Leptomeningeal_met	yes
GNAO1	4.48982	3.39881e-175	6.27386e-171	Leptomeningeal_met	yes
SOX4	2.10746	7.04208e-174	1.2999e-169	Leptomeningeal_met	yes
MT-ATP6	0.541602	2.48923e-173	4.59488e-169	Leptomeningeal_met	no
MAP1A	4.21916	1.25322e-172	2.31331e-168	Leptomeningeal_met	yes
GRIN1	12.3186	8.9405e-172	1.65033e-167	Leptomeningeal_met	yes
ATP2B1	3.63438	2.50127e-170	4.61709e-166	Leptomeningeal_met	yes
LY6H	12.3518	3.04616e-170	5.62291e-166	Leptomeningeal_met	yes
SESN3	2.11331	5.70731e-170	1.05351e-165	Leptomeningeal_met	yes
ELAVL3	12.7374	7.74582e-168	1.4298e-163	Leptomeningeal_met	yes
MKI67	5.92395	2.00804e-167	3.70665e-163	Leptomeningeal_met	yes
STMN2	4.4726	3.27792e-167	6.05071e-163	Leptomeningeal_met	yes
TRIB2	1.468	4.9476e-167	9.13277e-163	Leptomeningeal_met	yes
CKS2	2.45334	4.30499e-163	7.94659e-159	Leptomeningeal_met	yes
PPIA	0.582821	8.83336e-162	1.63055e-157	Leptomeningeal_met	no
CHI3L1	2.85531	3.72569e-161	6.87725e-157	Leptomeningeal_met	yes
PI15	2.87918	1.13516e-157	2.0954e-153	Leptomeningeal_met	yes
CTHRC1	3.04894	1.47057e-157	2.71453e-153	Leptomeningeal_met	yes
SCG2	5.78551	6.92921e-155	1.27906e-150	Leptomeningeal_met	yes
FN1	1.42332	1.85825e-153	3.43015e-149	Leptomeningeal_met	yes
CAMK2A	12.1002	2.61195e-151	4.82139e-147	Leptomeningeal_met	yes
DNER	12.0684	1.23722e-147	2.28378e-143	Leptomeningeal_met	yes
BEX1	12.0136	1.23722e-147	2.28378e-143	Leptomeningeal_met	yes
CENPF	3.94577	4.80138e-145	8.86287e-141	Leptomeningeal_met	yes
EEF1A2	2.96841	6.92042e-145	1.27744e-140	Leptomeningeal_met	yes
NDRG4	11.988	3.50404e-144	6.46811e-140	Leptomeningeal_met	yes
FAM107A	4.57692	5.71194e-144	1.05437e-139	Leptomeningeal_met	yes
UBB	0.531619	1.51855e-143	2.8031e-139	Leptomeningeal_met	no
TTYH1	5.77614	9.9711e-143	1.84057e-138	Leptomeningeal_met	yes
APLP1	7.08408	2.7288e-141	5.0371e-137	Leptomeningeal_met	yes
GNAL	7.51236	1.25365e-140	2.31412e-136	Leptomeningeal_met	yes
NEFL	12.1306	4.31505e-140	7.96515e-136	Leptomeningeal_met	yes
SCN2A	12.3661	3.70815e-138	6.84488e-134	Leptomeningeal_met	yes
UBE2C	3.25114	3.41655e-135	6.30661e-131	Leptomeningeal_met	yes
KIF5C	5.17784	1.5106e-134	2.78841e-130	Leptomeningeal_met	yes
TYR	0.668684	8.45995e-134	1.56162e-129	Leptomeningeal_met	no
SLC1A2	5.18063	1.14039e-133	2.10505e-129	Leptomeningeal_met	yes
TRIB1	2.31358	3.31397e-133	6.11726e-129	Leptomeningeal_met	yes
NECAB1	6.03753	5.32348e-133	9.82661e-129	Leptomeningeal_met	yes
TYMS	3.28518	5.88352e-133	1.08604e-128	Leptomeningeal_met	yes
GAP43	11.8656	8.52013e-133	1.57273e-128	Leptomeningeal_met	yes
THY1	2.18038	7.88049e-132	1.45466e-127	Leptomeningeal_met	yes
GRIA2	12.0601	1.0016e-131	1.84886e-127	Leptomeningeal_met	yes
C1orf61	11.8825	8.42286e-130	1.55478e-125	Leptomeningeal_met	yes
LRAT	3.46225	1.25194e-129	2.31096e-125	Leptomeningeal_met	yes
KIF1A	3.56255	1.34903e-127	2.49017e-123	Leptomeningeal_met	yes
SEZ6L2	3.91549	3.31735e-127	6.1235e-123	Leptomeningeal_met	yes
CBX3	1.14844	1.42485e-126	2.63013e-122	Leptomeningeal_met	yes
HSPD1	1.12407	1.30724e-125	2.41304e-121	Leptomeningeal_met	yes
LAPTM4B	1.01399	2.09394e-124	3.86521e-120	Leptomeningeal_met	yes
CELF4	7.91998	4.14032e-124	7.64261e-120	Leptomeningeal_met	yes
DPP6	5.72512	2.17695e-122	4.01843e-118	Leptomeningeal_met	yes
CELF5	7.20587	5.89809e-122	1.08873e-117	Leptomeningeal_met	yes
SLC6A17	4.10355	2.72466e-121	5.02945e-117	Leptomeningeal_met	yes
DKK3	2.5296	2.44466e-119	4.51259e-115	Leptomeningeal_met	yes
NTM	12.123	6.19099e-119	1.14279e-114	Leptomeningeal_met	yes
GABRA1	11.9154	1.00957e-118	1.86356e-114	Leptomeningeal_met	yes
UCHL1	2.97493	1.18756e-118	2.19212e-114	Leptomeningeal_met	yes
TRIM2	2.0818	2.31421e-118	4.27181e-114	Leptomeningeal_met	yes
DNM1	2.69005	6.17e-116	1.13892e-111	Leptomeningeal_met	yes
SPOCK2	3.06258	1.83944e-115	3.39542e-111	Leptomeningeal_met	yes
MARCKS	1.80503	4.68595e-115	8.64979e-111	Leptomeningeal_met	yes
CEND1	7.52371	6.54658e-115	1.20843e-110	Leptomeningeal_met	yes
PGK1	0.971012	3.75652e-114	6.93416e-110	Leptomeningeal_met	no
RPL7	0.451635	6.05104e-113	1.11696e-108	Leptomeningeal_met	no
HBA2	1.87644	2.9329e-112	5.41385e-108	Leptomeningeal_met	yes
PLXNC1	1.71169	7.23115e-112	1.3348e-107	Leptomeningeal_met	yes
MIAT	11.8376	1.61903e-111	2.98856e-107	Leptomeningeal_met	yes
CADM1	2.21177	2.05279e-111	3.78925e-107	Leptomeningeal_met	yes
PTN	3.82468	2.07656e-111	3.83311e-107	Leptomeningeal_met	yes
SCG5	6.37882	1.71143e-110	3.15912e-106	Leptomeningeal_met	yes
UQCRB	0.580461	2.80562e-110	5.17889e-106	Leptomeningeal_met	no
PLP1	1.2405	1.89446e-109	3.49698e-105	Leptomeningeal_met	yes
MAOB	3.67661	2.2348e-109	4.12521e-105	Leptomeningeal_met	yes
HOPX	5.81118	2.67011e-108	4.92876e-104	Leptomeningeal_met	yes
PEG3	11.7021	1.66895e-107	3.08072e-103	Leptomeningeal_met	yes
YWHAZ	0.794033	1.80574e-107	3.33322e-103	Leptomeningeal_met	no
DST	2.15606	5.03711e-107	9.29799e-103	Leptomeningeal_met	yes
CHGA	3.56554	7.51221e-107	1.38668e-102	Leptomeningeal_met	yes
STXBP5	2.59826	8.83454e-107	1.63077e-102	Leptomeningeal_met	yes
TAGLN3	11.4291	1.89226e-106	3.49292e-102	Leptomeningeal_met	yes
BCHE	3.64574	1.9511e-106	3.60153e-102	Leptomeningeal_met	yes
CACNG8	11.7588	3.07475e-106	5.67568e-102	Leptomeningeal_met	yes
CADM2	11.7946	3.07475e-106	5.67568e-102	Leptomeningeal_met	yes
MEF2C	3.32305	6.40772e-106	1.1828e-101	Leptomeningeal_met	yes
SYT4	11.714	1.4911e-104	2.75242e-100	Leptomeningeal_met	yes
SYT7	4.18565	2.19889e-104	4.05892e-100	Leptomeningeal_met	yes
NCALD	3.7397	3.24377e-104	5.98767e-100	Leptomeningeal_met	yes
NPTX1	11.6161	3.93252e-104	7.25905e-100	Leptomeningeal_met	yes
MT-ND1	0.878196	1.8095e-103	3.34015e-99	Leptomeningeal_met	no
NTRK2	4.62865	2.58655e-103	4.77451e-99	Leptomeningeal_met	yes
RUNDC3A	11.3855	7.20347e-103	1.32969e-98	Leptomeningeal_met	yes
PRRT2	11.6965	3.08054e-102	5.68637e-98	Leptomeningeal_met	yes
AL627171.2	2.2405	1.08359e-101	2.00019e-97	Leptomeningeal_met	yes
RIMS2	11.3362	1.31668e-101	2.43046e-97	Leptomeningeal_met	yes
MCM4	2.3517	6.31327e-101	1.16537e-96	Leptomeningeal_met	yes
GNG3	11.3645	2.40152e-100	4.43296e-96	Leptomeningeal_met	yes
GABRG2	11.4608	3.8955e-100	7.19069e-96	Leptomeningeal_met	yes
MTDH	1.32453	5.88165e-100	1.08569e-95	Leptomeningeal_met	yes
HPCAL4	11.4828	1.0248e-99	1.89168e-95	Leptomeningeal_met	yes
LMO4	2.53562	2.54942e-98	4.70597e-94	Leptomeningeal_met	yes
PSD	4.88938	8.75131e-98	1.6154e-93	Leptomeningeal_met	yes
GABBR2	11.4932	1.2867e-97	2.37512e-93	Leptomeningeal_met	yes
DNAJC6	11.5801	2.08554e-97	3.8497e-93	Leptomeningeal_met	yes
NRXN1	11.714	3.38014e-97	6.23941e-93	Leptomeningeal_met	yes
ATP1A2	11.5922	5.47805e-97	1.01119e-92	Leptomeningeal_met	yes
CTXN1	5.58598	6.26648e-97	1.15673e-92	Leptomeningeal_met	yes
GNG2	1.76805	8.36778e-96	1.54461e-91	Leptomeningeal_met	yes
KIF5A	11.3689	9.91356e-96	1.82994e-91	Leptomeningeal_met	yes
ST8SIA3	11.4252	9.91356e-96	1.82994e-91	Leptomeningeal_met	yes
DNAJC13	2.01637	3.20797e-95	5.92159e-91	Leptomeningeal_met	yes
PBK	4.40923	5.00855e-95	9.24527e-91	Leptomeningeal_met	yes
SERPINH1	1.02202	1.91229e-94	3.52991e-90	Leptomeningeal_met	yes
MLLT11	3.15486	3.16125e-94	5.83536e-90	Leptomeningeal_met	yes
CACNA1A	5.25386	3.72814e-94	6.88178e-90	Leptomeningeal_met	yes
ATP9A	1.88407	3.75078e-94	6.92357e-90	Leptomeningeal_met	yes
GABRD	6.33928	3.79855e-94	7.01175e-90	Leptomeningeal_met	yes
TPX2	3.09585	4.45505e-94	8.22357e-90	Leptomeningeal_met	yes
HSP90B1	0.666753	1.56926e-93	2.8967e-89	Leptomeningeal_met	no
SOX2	5.72128	6.29267e-93	1.16156e-88	Leptomeningeal_met	yes
ANKS1B	11.2095	8.45372e-93	1.56047e-88	Leptomeningeal_met	yes
CASP1	2.13252	1.00734e-92	1.85945e-88	Leptomeningeal_met	yes
IDS	1.72844	2.93924e-92	5.42555e-88	Leptomeningeal_met	yes
BIRC5	3.16063	3.39861e-92	6.27349e-88	Leptomeningeal_met	yes
PLEKHA2	1.65269	6.52956e-92	1.20529e-87	Leptomeningeal_met	yes
LSAMP	3.29622	1.25389e-91	2.31456e-87	Leptomeningeal_met	yes
SUGCT	4.14246	1.77235e-91	3.27158e-87	Leptomeningeal_met	yes
TMEM130	11.1368	3.97696e-91	7.34106e-87	Leptomeningeal_met	yes
POSTN	0.772221	4.20034e-91	7.7534e-87	Leptomeningeal_met	no
STMN3	1.78117	5.76411e-91	1.064e-86	Leptomeningeal_met	yes
NSG2	11.1896	6.43426e-91	1.1877e-86	Leptomeningeal_met	yes
ANK2	2.824	1.1932e-90	2.20253e-86	Leptomeningeal_met	yes
PHLDA1	1.27297	1.29564e-90	2.39163e-86	Leptomeningeal_met	yes
ATAD2	2.79639	3.69527e-90	6.8211e-86	Leptomeningeal_met	yes
CDK1	4.74634	9.92783e-90	1.83258e-85	Leptomeningeal_met	yes
MT-CO1	0.567654	3.42022e-89	6.31338e-85	Leptomeningeal_met	no
PCSK1N	3.24435	3.91568e-89	7.22796e-85	Leptomeningeal_met	yes
ADGRB2	3.18672	5.36817e-89	9.90911e-85	Leptomeningeal_met	yes
KCNJ6	11.8847	7.88096e-89	1.45475e-84	Leptomeningeal_met	yes
HBB	1.93595	1.8333e-88	3.38409e-84	Leptomeningeal_met	yes
APLNR	5.08368	3.03851e-88	5.60878e-84	Leptomeningeal_met	yes
FBXL16	7.55166	8.68954e-88	1.604e-83	Leptomeningeal_met	yes
CREG2	11.5297	1.40672e-87	2.59667e-83	Leptomeningeal_met	yes
TAC1	11.6485	2.27365e-87	4.19694e-83	Leptomeningeal_met	yes
YWHAG	1.3916	5.59628e-87	1.03302e-82	Leptomeningeal_met	yes
CHD5	3.07102	6.25648e-87	1.15488e-82	Leptomeningeal_met	yes
PCDH8	11.1694	1.55073e-86	2.86249e-82	Leptomeningeal_met	yes
STX1B	5.51225	2.34295e-86	4.32486e-82	Leptomeningeal_met	yes
AGT	4.80173	3.27889e-86	6.05251e-82	Leptomeningeal_met	yes
MT-ND3	0.270465	1.18122e-85	2.18041e-81	Leptomeningeal_met	no
NTRK3	11.4373	1.70699e-85	3.15093e-81	Leptomeningeal_met	yes
LINC00632	6.09128	1.85224e-85	3.41905e-81	Leptomeningeal_met	yes
PCDH9	11.6177	2.75736e-85	5.08981e-81	Leptomeningeal_met	yes
PAK3	11.5884	2.75736e-85	5.08981e-81	Leptomeningeal_met	yes
RRM2	2.72101	4.3275e-85	7.98813e-81	Leptomeningeal_met	yes
NEUROD2	11.4045	7.19356e-85	1.32786e-80	Leptomeningeal_met	yes
GDA	11.2259	1.87626e-84	3.46339e-80	Leptomeningeal_met	yes
TSPAN7	2.08083	1.63191e-83	3.01235e-79	Leptomeningeal_met	yes
STXBP5-AS1	11.1654	2.05933e-83	3.80133e-79	Leptomeningeal_met	yes
PPP2R2C	6.83178	2.27347e-83	4.1966e-79	Leptomeningeal_met	yes
NEFM	11.4607	8.66334e-83	1.59917e-78	Leptomeningeal_met	yes
EDNRB	0.718051	1.14597e-82	2.11535e-78	Leptomeningeal_met	no
AD000090.1	3.6739	1.60515e-82	2.96294e-78	Leptomeningeal_met	yes
STMN1	0.81824	2.47385e-82	4.56647e-78	Leptomeningeal_met	no
GPR26	11.6883	5.87865e-82	1.08514e-77	Leptomeningeal_met	yes
NREP	2.50056	2.86336e-81	5.28548e-77	Leptomeningeal_met	yes
SULT4A1	4.38729	3.50367e-81	6.46742e-77	Leptomeningeal_met	yes
SCN3B	11.178	6.4299e-81	1.1869e-76	Leptomeningeal_met	yes
SV2A	3.15427	1.9206e-80	3.54524e-76	Leptomeningeal_met	yes
CTNND2	5.35504	1.95094e-80	3.60123e-76	Leptomeningeal_met	yes
AC131009.2	5.57008	2.4835e-80	4.5843e-76	Leptomeningeal_met	yes
IL13RA2	5.94262	7.58901e-80	1.40086e-75	Leptomeningeal_met	yes
ADGRG1	0.998432	2.43857e-79	4.50135e-75	Leptomeningeal_met	no
KIT	3.76801	5.05236e-79	9.32615e-75	Leptomeningeal_met	yes
SCG3	11.1487	7.65917e-79	1.41381e-74	Leptomeningeal_met	yes
FXYD6	2.41764	8.38699e-79	1.54816e-74	Leptomeningeal_met	yes
CIT	3.1351	9.33e-79	1.72222e-74	Leptomeningeal_met	yes
TBX3	2.56181	2.63014e-78	4.85497e-74	Leptomeningeal_met	yes
DTNA	3.85656	3.37089e-78	6.22233e-74	Leptomeningeal_met	yes
CARD16	1.66778	4.64699e-78	8.57788e-74	Leptomeningeal_met	yes
GAS7	1.25253	5.16833e-78	9.54022e-74	Leptomeningeal_met	yes
STAC2	6.8188	7.54068e-77	1.39193e-72	Leptomeningeal_met	yes
PRKDC	1.39984	7.62892e-77	1.40822e-72	Leptomeningeal_met	yes
RBFOX1	11.1598	1.46177e-76	2.69828e-72	Leptomeningeal_met	yes
MAPK10	4.28183	2.15257e-76	3.97343e-72	Leptomeningeal_met	yes
SNAP91	10.9347	2.35541e-76	4.34785e-72	Leptomeningeal_met	yes
MAP9	4.062	4.38938e-76	8.10235e-72	Leptomeningeal_met	yes
CDC42EP3	1.91724	6.29912e-76	1.16275e-71	Leptomeningeal_met	yes
NRXN3	11.2311	9.85097e-76	1.81839e-71	Leptomeningeal_met	yes
NAP1L2	4.55227	2.2831e-75	4.21438e-71	Leptomeningeal_met	yes
PRKD3	1.70948	4.86807e-75	8.98598e-71	Leptomeningeal_met	yes
SLC8A2	10.8644	6.63259e-75	1.22431e-70	Leptomeningeal_met	yes
AURKB	3.14696	5.08461e-74	9.38569e-70	Leptomeningeal_met	yes
APBA2	2.0002	9.63292e-74	1.77814e-69	Leptomeningeal_met	yes
NUSAP1	3.03885	3.77506e-73	6.96838e-69	Leptomeningeal_met	yes
CHST1	3.19483	4.73573e-73	8.74169e-69	Leptomeningeal_met	yes
CRMP1	11.0123	4.82723e-73	8.91059e-69	Leptomeningeal_met	yes
NFIA	2.04443	7.72926e-73	1.42674e-68	Leptomeningeal_met	yes
AUXG01000058.1	11.0931	1.25086e-72	2.30896e-68	Leptomeningeal_met	yes
TUBB2B	2.27152	4.42746e-72	8.17265e-68	Leptomeningeal_met	yes
OPCML	11.219	5.21543e-72	9.62717e-68	Leptomeningeal_met	yes
ASPM	6.26714	6.23343e-72	1.15063e-67	Leptomeningeal_met	yes
ZNF703	1.85187	6.72005e-72	1.24045e-67	Leptomeningeal_met	yes
KHDRBS3	1.90391	8.77273e-72	1.61936e-67	Leptomeningeal_met	yes
SORL1	2.25681	1.1589e-71	2.13922e-67	Leptomeningeal_met	yes
PACSIN1	10.7866	1.35069e-71	2.49324e-67	Leptomeningeal_met	no
SLC12A5	4.88677	1.46899e-71	2.71161e-67	Leptomeningeal_met	no
PGM2L1	3.1578	3.10148e-71	5.72502e-67	Leptomeningeal_met	no
DLGAP1	10.72	3.49722e-71	6.45552e-67	Leptomeningeal_met	no
ADCY2	11.1312	9.05299e-71	1.67109e-66	Leptomeningeal_met	no
ARL6IP1	1.34499	1.00126e-70	1.84823e-66	Leptomeningeal_met	no
PNOC	10.9809	1.45643e-70	2.68843e-66	Leptomeningeal_met	no
HMGB2	1.87231	1.69322e-70	3.12552e-66	Leptomeningeal_met	no
MT-ND6	4.62393	3.23856e-70	5.97806e-66	Leptomeningeal_met	no
LAMP5	10.6089	6.06231e-70	1.11904e-65	Leptomeningeal_met	no
GJB1	1.96459	8.48672e-70	1.56656e-65	Leptomeningeal_met	no
ATCAY	10.856	9.75075e-70	1.79989e-65	Leptomeningeal_met	no
RECQL4	2.67842	1.80524e-69	3.33229e-65	Leptomeningeal_met	no
GNAS	0.393658	3.27955e-69	6.05373e-65	Leptomeningeal_met	no
CNIH2	10.8534	4.05596e-69	7.48689e-65	Leptomeningeal_met	no
RAB3C	5.15829	9.43149e-69	1.74096e-64	Leptomeningeal_met	no
SV2B	3.98715	1.51369e-68	2.79413e-64	Leptomeningeal_met	no
BEX5	11.023	1.68628e-68	3.11271e-64	Leptomeningeal_met	no
CCN3	2.70069	1.77434e-68	3.27525e-64	Leptomeningeal_met	no
ELMOD1	10.8659	2.71119e-68	5.00459e-64	Leptomeningeal_met	no
CDH13	4.79334	2.90172e-68	5.35629e-64	Leptomeningeal_met	no
CCNB1	2.70157	3.47238e-68	6.40967e-64	Leptomeningeal_met	no
SCAMP5	3.25403	3.90982e-68	7.21713e-64	Leptomeningeal_met	no
STMN4	10.7408	7.00725e-68	1.29347e-63	Leptomeningeal_met	no
FRAS1	3.19698	1.07632e-67	1.98679e-63	Leptomeningeal_met	no
ACAD11	2.19307	1.1807e-67	2.17946e-63	Leptomeningeal_met	no
AKAP6	2.24429	1.2596e-67	2.32509e-63	Leptomeningeal_met	no
HSPA8	0.584368	1.35956e-67	2.50961e-63	Leptomeningeal_met	no
DDAH1	2.81837	1.45727e-67	2.68998e-63	Leptomeningeal_met	no
ELAVL4	10.9354	1.81067e-67	3.34231e-63	Leptomeningeal_met	no
EEF2	0.328322	2.17808e-67	4.02052e-63	Leptomeningeal_met	no
MYH10	2.03994	2.29778e-67	4.24147e-63	Leptomeningeal_met	no
RCAN2	2.74422	2.95019e-67	5.44576e-63	Leptomeningeal_met	no
DOC2A	6.14064	3.30627e-67	6.10304e-63	Leptomeningeal_met	no
MCM7	1.38885	3.73402e-67	6.89262e-63	Leptomeningeal_met	no
SNX10	1.52329	4.07951e-67	7.53038e-63	Leptomeningeal_met	no
PCLAF	3.28365	4.66477e-67	8.61071e-63	Leptomeningeal_met	no
GABRB2	10.9432	4.6777e-67	8.63457e-63	Leptomeningeal_met	no
BSN	10.8598	7.51785e-67	1.38772e-62	Leptomeningeal_met	no
CKB	1.79068	9.87266e-67	1.82239e-62	Leptomeningeal_met	no
NRCAM	2.83542	1.21175e-66	2.23677e-62	Leptomeningeal_met	no
GUCY1B1	6.06951	1.79431e-66	3.31211e-62	Leptomeningeal_met	no
PMP2	4.26586	1.9172e-66	3.53895e-62	Leptomeningeal_met	no
NCAM1	2.08645	4.875e-66	8.99877e-62	Leptomeningeal_met	no
YWHAB	1.18838	2.79027e-65	5.15056e-61	Leptomeningeal_met	no
CABP1	10.5162	3.33973e-65	6.16482e-61	Leptomeningeal_met	no
AC004988.1	3.29766	6.40342e-65	1.18201e-60	Leptomeningeal_met	no
GGH	1.57003	9.77284e-65	1.80397e-60	Leptomeningeal_met	no
SNHG14	1.83503	9.82209e-65	1.81306e-60	Leptomeningeal_met	no
FOXP1	2.27565	1.06508e-64	1.96603e-60	Leptomeningeal_met	no
LRRC17	3.20733	3.8255e-64	7.0615e-60	Leptomeningeal_met	no
PRAG1	2.77044	5.3977e-64	9.96362e-60	Leptomeningeal_met	no
PTPN5	10.5682	9.20698e-64	1.69952e-59	Leptomeningeal_met	no
SERPINI1	3.69193	1.24245e-63	2.29343e-59	Leptomeningeal_met	no
GRIN2A	10.8684	1.47841e-63	2.72899e-59	Leptomeningeal_met	no
AHR	1.74609	1.62816e-63	3.00542e-59	Leptomeningeal_met	no
KIAA1549L	4.39542	2.78415e-63	5.13926e-59	Leptomeningeal_met	no
BUB1	4.418	3.43588e-63	6.34229e-59	Leptomeningeal_met	no
NEFH	10.888	3.81132e-63	7.03531e-59	Leptomeningeal_met	no
ROBO2	10.4996	3.81132e-63	7.03531e-59	Leptomeningeal_met	no
CYTL1	1.92867	7.09055e-63	1.30884e-58	Leptomeningeal_met	no
PKIA	10.5918	9.82338e-63	1.8133e-58	Leptomeningeal_met	no
OLFM1	1.61125	1.50976e-62	2.78686e-58	Leptomeningeal_met	no
MYT1L	11.1009	1.57695e-62	2.91089e-58	Leptomeningeal_met	no
ATP2B2	5.2221	2.23135e-62	4.11886e-58	Leptomeningeal_met	no
AC245060.5	4.03059	2.95951e-62	5.46296e-58	Leptomeningeal_met	no
DPF1	10.7866	6.5215e-62	1.2038e-57	Leptomeningeal_met	no
MAP7D2	4.03028	6.95025e-62	1.28295e-57	Leptomeningeal_met	no
EIF3H	0.905024	3.481e-61	6.42558e-57	Leptomeningeal_met	no
MICAL2	4.55314	4.20968e-61	7.77064e-57	Leptomeningeal_met	no
KCNMA1	2.5126	4.3255e-61	7.98445e-57	Leptomeningeal_met	no
PTPRZ1	2.62478	4.78457e-61	8.83183e-57	Leptomeningeal_met	no
CADM3	3.09678	8.78643e-61	1.62189e-56	Leptomeningeal_met	no
CADPS	3.35352	1.86768e-60	3.44755e-56	Leptomeningeal_met	no
GABRB3	10.6296	2.86671e-60	5.29165e-56	Leptomeningeal_met	no
FOXM1	2.59157	2.99944e-60	5.53667e-56	Leptomeningeal_met	no
ADGRA2	1.70998	3.83144e-60	7.07246e-56	Leptomeningeal_met	no
MLPH	0.822433	4.51869e-60	8.34105e-56	Leptomeningeal_met	no
ASB9	2.52133	5.69328e-60	1.05092e-55	Leptomeningeal_met	no
CDC20	4.02505	6.87247e-60	1.26859e-55	Leptomeningeal_met	no
CP	10.7244	7.37745e-60	1.3618e-55	Leptomeningeal_met	no
SCRG1	4.82548	9.52843e-60	1.75885e-55	Leptomeningeal_met	no
SCN3A	11.2068	1.1834e-59	2.18444e-55	Leptomeningeal_met	no
KIAA0408	10.8316	1.1834e-59	2.18444e-55	Leptomeningeal_met	no
GALNT17	10.6922	1.1834e-59	2.18444e-55	Leptomeningeal_met	no
CENPE	10.6429	1.1834e-59	2.18444e-55	Leptomeningeal_met	no
SHC3	10.6435	1.1834e-59	2.18444e-55	Leptomeningeal_met	no
PRKACB	2.00021	1.98484e-59	3.66381e-55	Leptomeningeal_met	no
F5	5.82105	1.99379e-59	3.68033e-55	Leptomeningeal_met	no
KPNA2	1.95986	2.31437e-59	4.2721e-55	Leptomeningeal_met	no
CNTN1	2.78101	2.35835e-59	4.35327e-55	Leptomeningeal_met	no
PLK1	3.91442	3.24636e-59	5.99246e-55	Leptomeningeal_met	no
GPI	0.843949	6.77368e-59	1.25035e-54	Leptomeningeal_met	no
HJURP	5.11717	7.21523e-59	1.33186e-54	Leptomeningeal_met	no
KIF21A	2.49881	9.76981e-59	1.80341e-54	Leptomeningeal_met	no
SLC24A4	5.56837	1.0634e-58	1.96293e-54	Leptomeningeal_met	no
NOVA1	3.88876	1.54074e-58	2.84406e-54	Leptomeningeal_met	no
C1QTNF4	2.4049	2.11461e-58	3.90335e-54	Leptomeningeal_met	no
MAD2L1	3.4868	3.14506e-58	5.80546e-54	Leptomeningeal_met	no
TTLL7	10.8042	3.22893e-58	5.96029e-54	Leptomeningeal_met	no
RBFOX3	10.8256	3.22893e-58	5.96029e-54	Leptomeningeal_met	no
BZW2	1.50559	3.65746e-58	6.75131e-54	Leptomeningeal_met	no
NLRP1	3.54833	4.8184e-58	8.89428e-54	Leptomeningeal_met	no
TK1	2.77993	4.92006e-58	9.08194e-54	Leptomeningeal_met	no
RAPGEF4	3.40663	1.09816e-57	2.0271e-53	Leptomeningeal_met	no
HNRNPA2B1	0.54128	1.12887e-57	2.08379e-53	Leptomeningeal_met	no
SMC4	1.99557	1.13662e-57	2.09809e-53	Leptomeningeal_met	no
AL035078.1	3.99126	1.22859e-57	2.26785e-53	Leptomeningeal_met	no
BAALC	1.6659	1.25294e-57	2.31279e-53	Leptomeningeal_met	no
CCT6A	1.04059	4.10652e-57	7.58022e-53	Leptomeningeal_met	no
AL117329.1	5.79348	3.26222e-56	6.02173e-52	Leptomeningeal_met	no
LONRF2	3.59281	3.68961e-56	6.81066e-52	Leptomeningeal_met	no
AC107398.3	10.8403	5.79705e-56	1.07008e-51	Leptomeningeal_met	no
PPP3CA	2.20571	7.11339e-56	1.31306e-51	Leptomeningeal_met	no
AGPAT5	2.08927	7.32502e-56	1.35212e-51	Leptomeningeal_met	no
KIF20A	3.49285	9.14665e-56	1.68838e-51	Leptomeningeal_met	no
NELL2	3.7104	1.36318e-55	2.5163e-51	Leptomeningeal_met	no
PHF20L1	1.96073	1.51771e-55	2.80154e-51	Leptomeningeal_met	no
BRSK1	4.424	3.73553e-55	6.89542e-51	Leptomeningeal_met	no
CDK5R2	10.453	3.82123e-55	7.05361e-51	Leptomeningeal_met	no
KCNJ3	5.28361	4.20838e-55	7.76825e-51	Leptomeningeal_met	no
ENPP2	1.97487	5.51635e-55	1.01826e-50	Leptomeningeal_met	no
HMGA1	1.04579	7.32313e-55	1.35178e-50	Leptomeningeal_met	no
SLITRK4	5.49654	1.54133e-54	2.84514e-50	Leptomeningeal_met	no
ELAVL2	10.4916	1.57112e-54	2.90013e-50	Leptomeningeal_met	no
KCTD16	10.7917	1.57112e-54	2.90013e-50	Leptomeningeal_met	no
PCLO	7.00664	2.52167e-54	4.65474e-50	Leptomeningeal_met	no
MSN	1.03428	4.24624e-54	7.83814e-50	Leptomeningeal_met	no
FRRS1L	5.7307	5.14329e-54	9.494e-50	Leptomeningeal_met	no
RGS4	3.84368	1.0918e-53	2.01536e-49	Leptomeningeal_met	no
BANCR	1.81436	1.27219e-53	2.34834e-49	Leptomeningeal_met	no
SLC7A11	5.62263	2.26709e-53	4.18482e-49	Leptomeningeal_met	no
SEZ6	10.6029	2.65218e-53	4.89565e-49	Leptomeningeal_met	no
SYT13	10.3775	4.24706e-53	7.83965e-49	Leptomeningeal_met	no
CYP46A1	5.85355	5.26088e-53	9.71106e-49	Leptomeningeal_met	no
NUDT11	4.96231	6.3818e-53	1.17802e-48	Leptomeningeal_met	no
CDH2	6.2242	6.57277e-53	1.21327e-48	Leptomeningeal_met	no
ADGRG6	2.45352	7.35567e-53	1.35778e-48	Leptomeningeal_met	no
TUBB	0.510251	1.03966e-52	1.91911e-48	Leptomeningeal_met	no
LINGO1	2.0763	1.04525e-52	1.92943e-48	Leptomeningeal_met	no
UNC13A	10.4839	1.08891e-52	2.01002e-48	Leptomeningeal_met	no
HTN1	10.3969	1.74345e-52	3.21824e-48	Leptomeningeal_met	no
LINC00599	10.6534	1.74345e-52	3.21824e-48	Leptomeningeal_met	no
CHGB	10.3536	1.74345e-52	3.21824e-48	Leptomeningeal_met	no
CENPA	4.51797	2.14229e-52	3.95446e-48	Leptomeningeal_met	no
SNCA	1.43227	2.276e-52	4.20127e-48	Leptomeningeal_met	no
AMPH	10.323	2.79129e-52	5.15245e-48	Leptomeningeal_met	no
SYT5	10.2342	2.79129e-52	5.15245e-48	Leptomeningeal_met	no
ATP6V1G2	10.2121	4.46867e-52	8.24871e-48	Leptomeningeal_met	no
TMEM178B	5.26226	5.715e-52	1.05493e-47	Leptomeningeal_met	no
NEGR1	3.50439	5.92946e-52	1.09452e-47	Leptomeningeal_met	no
NPY	11.461	7.15366e-52	1.32049e-47	Leptomeningeal_met	no
GAD1	4.29462	1.21869e-51	2.24958e-47	Leptomeningeal_met	no
MT-ND5	0.76541	1.26789e-51	2.3404e-47	Leptomeningeal_met	no
EZH2	3.02756	1.27573e-51	2.35488e-47	Leptomeningeal_met	no
SLC6A1	10.4783	1.83299e-51	3.38352e-47	Leptomeningeal_met	no
TCF4	2.30945	2.07311e-51	3.82676e-47	Leptomeningeal_met	no
RAC1	0.896859	2.65156e-51	4.89452e-47	Leptomeningeal_met	no
CNKSR2	10.51	2.93389e-51	5.41566e-47	Leptomeningeal_met	no
EPHA4	3.68044	3.09106e-51	5.70579e-47	Leptomeningeal_met	no
CELF2	1.48817	3.35821e-51	6.19892e-47	Leptomeningeal_met	no
KIF2C	3.93583	3.62291e-51	6.68752e-47	Leptomeningeal_met	no
ELOVL2	1.47817	3.74541e-51	6.91364e-47	Leptomeningeal_met	no
FABP5	1.55484	1.23813e-50	2.28546e-46	Leptomeningeal_met	no
SRPK2	1.76095	1.52184e-50	2.80916e-46	Leptomeningeal_met	no
VSTM2L	1.94978	1.56681e-50	2.89218e-46	Leptomeningeal_met	no
EPHB6	3.57643	1.84647e-50	3.4084e-46	Leptomeningeal_met	no
SLC4A4	10.7521	3.07979e-50	5.68498e-46	Leptomeningeal_met	no
TMEM151B	10.1818	3.07979e-50	5.68498e-46	Leptomeningeal_met	no
PRKCA	1.75349	3.14186e-50	5.79956e-46	Leptomeningeal_met	no
MYBL2	4.01984	3.38449e-50	6.24743e-46	Leptomeningeal_met	no
RPL23	0.346348	3.8991e-50	7.19735e-46	Leptomeningeal_met	no
NUAK1	4.23079	5.8514e-50	1.08011e-45	Leptomeningeal_met	no
SNHG6	0.686087	5.94063e-50	1.09658e-45	Leptomeningeal_met	no
GRIK5	4.12696	6.8035e-50	1.25586e-45	Leptomeningeal_met	no
JPH4	5.27676	7.53319e-50	1.39055e-45	Leptomeningeal_met	no
NRN1	1.7134	7.56701e-50	1.39679e-45	Leptomeningeal_met	no
NFASC	4.5957	7.91949e-50	1.46186e-45	Leptomeningeal_met	no
TMEM35A	10.2644	1.26154e-49	2.32867e-45	Leptomeningeal_met	no
ZWINT	2.66438	1.34474e-49	2.48226e-45	Leptomeningeal_met	no
PRNP	1.18674	1.92619e-49	3.55556e-45	Leptomeningeal_met	no
KIF4A	4.31206	3.43601e-49	6.34254e-45	Leptomeningeal_met	no
SYT11	2.25073	4.57071e-49	8.43708e-45	Leptomeningeal_met	no
YTHDF3	1.30207	4.91284e-49	9.06861e-45	Leptomeningeal_met	no
CCDC144A	3.68568	7.84561e-49	1.44822e-44	Leptomeningeal_met	no
AK5	4.10493	9.23672e-49	1.70501e-44	Leptomeningeal_met	no
KCNC1	10.3128	1.32156e-48	2.43948e-44	Leptomeningeal_met	no
HS6ST3	10.4315	2.11378e-48	3.90183e-44	Leptomeningeal_met	no
PTK2B	2.27676	2.65488e-48	4.90065e-44	Leptomeningeal_met	no
RNF19A	1.77328	2.90428e-48	5.36102e-44	Leptomeningeal_met	no
TCEAL2	10.3961	3.38072e-48	6.24048e-44	Leptomeningeal_met	no
NEAT1	0.564854	5.12915e-48	9.46789e-44	Leptomeningeal_met	no
DGKI	10.1476	5.40676e-48	9.98034e-44	Leptomeningeal_met	no
RPH3A	10.4286	5.40676e-48	9.98034e-44	Leptomeningeal_met	no
SLC4A8	10.3166	5.40676e-48	9.98034e-44	Leptomeningeal_met	no
FGF1	10.4875	8.64655e-48	1.59607e-43	Leptomeningeal_met	no
PLEKHG4B	3.5322	1.23508e-47	2.27983e-43	Leptomeningeal_met	no
INA	10.0179	1.3827e-47	2.55232e-43	Leptomeningeal_met	no
FABP7	3.57755	1.42764e-47	2.63528e-43	Leptomeningeal_met	no
KCNC2	10.2868	2.211e-47	4.08129e-43	Leptomeningeal_met	no
CPLX1	2.02192	2.51778e-47	4.64758e-43	Leptomeningeal_met	no
PSD3	2.01436	2.73065e-47	5.0405e-43	Leptomeningeal_met	no
MDFI	2.15568	3.81918e-47	7.04983e-43	Leptomeningeal_met	no
ADGRL1	2.01186	4.59299e-47	8.4782e-43	Leptomeningeal_met	no
KCNK1	5.08116	4.62439e-47	8.53617e-43	Leptomeningeal_met	no
GJA3	2.28343	8.38735e-47	1.54822e-42	Leptomeningeal_met	no
SLC4A10	10.4133	9.03744e-47	1.66822e-42	Leptomeningeal_met	no
MLC1	10.2926	9.03744e-47	1.66822e-42	Leptomeningeal_met	no
E2F1	3.06027	9.33632e-47	1.72339e-42	Leptomeningeal_met	no
PEA15	1.13566	1.09122e-46	2.01428e-42	Leptomeningeal_met	no
PIEZO2	4.21599	1.90035e-46	3.50786e-42	Leptomeningeal_met	no
MYC	1.4594	1.92318e-46	3.55001e-42	Leptomeningeal_met	no
DLG2	10.2219	2.3098e-46	4.26367e-42	Leptomeningeal_met	no
ITIH5	2.82513	2.50472e-46	4.62345e-42	Leptomeningeal_met	no
SYT12	5.1292	2.87541e-46	5.30773e-42	Leptomeningeal_met	no
RHBDD2	1.17235	3.37381e-46	6.22772e-42	Leptomeningeal_met	no
ABCC5	1.85978	4.72438e-46	8.72073e-42	Leptomeningeal_met	no
C11orf87	10.2682	5.90225e-46	1.0895e-41	Leptomeningeal_met	no
MACF1	1.24483	6.0224e-46	1.11167e-41	Leptomeningeal_met	no
ADCYAP1R1	10.373	9.43425e-46	1.74147e-41	Leptomeningeal_met	no
DNM3	10.2039	9.43425e-46	1.74147e-41	Leptomeningeal_met	no
SH3GL2	9.9716	9.43425e-46	1.74147e-41	Leptomeningeal_met	no
F3	2.76411	1.12232e-45	2.07169e-41	Leptomeningeal_met	no
ANLN	2.69907	1.24785e-45	2.30341e-41	Leptomeningeal_met	no
SPTBN2	3.31584	1.60271e-45	2.95845e-41	Leptomeningeal_met	no
PRSS23	1.34314	1.86444e-45	3.44157e-41	Leptomeningeal_met	no
CHI3L2	10.1449	2.41003e-45	4.44867e-41	Leptomeningeal_met	no
SCN2B	10.3888	2.41003e-45	4.44867e-41	Leptomeningeal_met	no
MYO1B	1.74199	2.57707e-45	4.75701e-41	Leptomeningeal_met	no
ATP1B3	1.13001	2.65331e-45	4.89775e-41	Leptomeningeal_met	no
PLOD3	0.796122	3.14941e-45	5.8135e-41	Leptomeningeal_met	no
SPOCK1	2.23218	3.69006e-45	6.81149e-41	Leptomeningeal_met	no
POU3F3	1.83411	3.80927e-45	7.03152e-41	Leptomeningeal_met	no
PLPPR4	10.2293	3.85165e-45	7.10976e-41	Leptomeningeal_met	no
OPN3	1.60687	4.48098e-45	8.27144e-41	Leptomeningeal_met	no
TSPYL4	2.641	5.55122e-45	1.0247e-40	Leptomeningeal_met	no
GRIA1	10.1448	6.15532e-45	1.13621e-40	Leptomeningeal_met	no
AZIN1	1.28777	6.82477e-45	1.25978e-40	Leptomeningeal_met	no
POLR2J3	2.88034	7.8979e-45	1.45787e-40	Leptomeningeal_met	no
TGFBR3L	10.1194	9.83633e-45	1.81569e-40	Leptomeningeal_met	no
FANCI	2.29173	1.06248e-44	1.96123e-40	Leptomeningeal_met	no
NSD2	1.79284	1.15258e-44	2.12755e-40	Leptomeningeal_met	no
LMOD3	4.04769	1.27427e-44	2.35217e-40	Leptomeningeal_met	no
TNPO2	1.47989	1.37685e-44	2.54153e-40	Leptomeningeal_met	no
TMEM47	2.90099	1.44605e-44	2.66926e-40	Leptomeningeal_met	no
DLGAP5	4.46792	1.76762e-44	3.26284e-40	Leptomeningeal_met	no
SPAG5	2.56049	1.87513e-44	3.4613e-40	Leptomeningeal_met	no
GAL3ST4	1.88587	2.30707e-44	4.25861e-40	Leptomeningeal_met	no
SCARA3	1.62889	2.33714e-44	4.31412e-40	Leptomeningeal_met	no
ANK3	10.6534	2.51151e-44	4.63599e-40	Leptomeningeal_met	no
MRTFB	2.51494	2.8258e-44	5.21615e-40	Leptomeningeal_met	no
SLC2A1	1.77971	3.28458e-44	6.063e-40	Leptomeningeal_met	no
ZKSCAN1	1.24022	3.30304e-44	6.09709e-40	Leptomeningeal_met	no
CDCA5	3.05135	4.4524e-44	8.21869e-40	Leptomeningeal_met	no
CCN2	1.92009	4.54703e-44	8.39335e-40	Leptomeningeal_met	no
SAMD4A	1.44006	5.92337e-44	1.0934e-39	Leptomeningeal_met	no
CASC15	2.6254	7.71715e-44	1.42451e-39	Leptomeningeal_met	no
STXBP1	1.07705	9.63242e-44	1.77805e-39	Leptomeningeal_met	no
KCNA2	10.097	1.0243e-43	1.89076e-39	Leptomeningeal_met	no
NEBL	5.84792	1.23719e-43	2.28373e-39	Leptomeningeal_met	no
SYNGR3	4.90048	1.46815e-43	2.71006e-39	Leptomeningeal_met	no
CDCA3	3.22445	1.5229e-43	2.81111e-39	Leptomeningeal_met	no
UNC5A	10.0776	1.63638e-43	3.0206e-39	Leptomeningeal_met	no
PIANP	10.0598	1.63638e-43	3.0206e-39	Leptomeningeal_met	no
AGAP2	5.73663	1.7574e-43	3.24399e-39	Leptomeningeal_met	no
KBTBD11	2.50099	1.9546e-43	3.60799e-39	Leptomeningeal_met	no
DIRAS1	2.24863	2.44229e-43	4.50822e-39	Leptomeningeal_met	no
GTSE1	3.91284	2.6018e-43	4.80267e-39	Leptomeningeal_met	no
TP53INP1	2.04935	2.72969e-43	5.03874e-39	Leptomeningeal_met	no
RB1CC1	1.72488	3.04873e-43	5.62766e-39	Leptomeningeal_met	no
OLFM2	3.06654	3.62223e-43	6.68628e-39	Leptomeningeal_met	no
OLFM3	5.50362	4.2801e-43	7.90063e-39	Leptomeningeal_met	no
FRMD4A	1.8197	4.56284e-43	8.42254e-39	Leptomeningeal_met	no
KCNJ4	4.75591	6.53667e-43	1.2066e-38	Leptomeningeal_met	no
KLHL29	2.31839	6.66738e-43	1.23073e-38	Leptomeningeal_met	no
CDT1	2.66564	1.06098e-42	1.95846e-38	Leptomeningeal_met	no
CSRNP3	10.1803	1.06537e-42	1.96657e-38	Leptomeningeal_met	no
MAL2	9.93589	1.06537e-42	1.96657e-38	Leptomeningeal_met	no
ADD2	3.59533	1.08593e-42	2.00452e-38	Leptomeningeal_met	no
CEMIP	2.81565	1.10235e-42	2.03483e-38	Leptomeningeal_met	no
TTYH3	1.34496	1.6796e-42	3.10038e-38	Leptomeningeal_met	no
CACNB4	10.3365	1.70158e-42	3.14095e-38	Leptomeningeal_met	no
RAD21	1.167	1.8836e-42	3.47694e-38	Leptomeningeal_met	no
KLHL2	2.2427	2.23809e-42	4.13129e-38	Leptomeningeal_met	no
NCAN	10.2774	2.71759e-42	5.0164e-38	Leptomeningeal_met	no
TMEM178A	10.1221	2.71759e-42	5.0164e-38	Leptomeningeal_met	no
TM4SF1	1.31975	3.01613e-42	5.56747e-38	Leptomeningeal_met	no
CDK6	1.81572	4.30682e-42	7.94997e-38	Leptomeningeal_met	no
PHYHIPL	9.98745	4.34005e-42	8.0113e-38	Leptomeningeal_met	no
TROAP	4.17144	1.11602e-41	2.06006e-37	Leptomeningeal_met	no
CDK14	3.14506	1.15845e-41	2.13838e-37	Leptomeningeal_met	no
GNG4	2.28039	2.2823e-41	4.2129e-37	Leptomeningeal_met	no
PDE8B	10.034	2.82184e-41	5.20884e-37	Leptomeningeal_met	no
CAMKV	9.89607	2.82184e-41	5.20884e-37	Leptomeningeal_met	no
PNMA2	1.86541	3.04682e-41	5.62413e-37	Leptomeningeal_met	no
ATP8A2	4.23726	3.15905e-41	5.83128e-37	Leptomeningeal_met	no
DIRAS2	9.82721	4.50548e-41	8.31667e-37	Leptomeningeal_met	no
LMO3	4.87423	4.68693e-41	8.6516e-37	Leptomeningeal_met	no
EDIL3	2.35518	4.97485e-41	9.18308e-37	Leptomeningeal_met	no
NDC80	3.53459	5.11491e-41	9.44162e-37	Leptomeningeal_met	no
RASEF	5.56116	5.38271e-41	9.93594e-37	Leptomeningeal_met	no
SLIT1	4.13646	6.54735e-41	1.20857e-36	Leptomeningeal_met	no
GFOD1	2.67432	6.70706e-41	1.23806e-36	Leptomeningeal_met	no
SEPTIN7	0.762145	7.8292e-41	1.44519e-36	Leptomeningeal_met	no
GJA1	1.71918	9.75545e-41	1.80076e-36	Leptomeningeal_met	no
NSF	1.86665	9.98933e-41	1.84393e-36	Leptomeningeal_met	no
KIF3A	1.96995	1.03438e-40	1.90936e-36	Leptomeningeal_met	no
HPCA	4.01531	1.28867e-40	2.37876e-36	Leptomeningeal_met	no
KIF23	3.08433	1.58554e-40	2.92674e-36	Leptomeningeal_met	no
SCN8A	3.33155	1.61645e-40	2.98381e-36	Leptomeningeal_met	no
EHD3	2.31043	1.92648e-40	3.55608e-36	Leptomeningeal_met	no
ZNF106	0.844519	3.21691e-40	5.93809e-36	Leptomeningeal_met	no
MRGPRX3	3.9547	4.6373e-40	8.56e-36	Leptomeningeal_met	no
KCNT1	10.1819	4.67177e-40	8.62361e-36	Leptomeningeal_met	no
KCNB1	10.0802	4.67177e-40	8.62361e-36	Leptomeningeal_met	no
NGEF	5.52377	4.85465e-40	8.9612e-36	Leptomeningeal_met	no
IQGAP3	4.62645	5.82151e-40	1.07459e-35	Leptomeningeal_met	no
SLITRK2	3.62554	7.69646e-40	1.42069e-35	Leptomeningeal_met	no
UBE2T	2.57957	8.63846e-40	1.59457e-35	Leptomeningeal_met	no
BCAS3	1.35647	1.16905e-39	2.15795e-35	Leptomeningeal_met	no
TTC9B	9.87763	1.19025e-39	2.19708e-35	Leptomeningeal_met	no
TFAP2A	1.24698	1.75966e-39	3.24815e-35	Leptomeningeal_met	no
PLCB1	2.84737	1.87618e-39	3.46324e-35	Leptomeningeal_met	no
GLRB	9.8561	1.8997e-39	3.50666e-35	Leptomeningeal_met	no
LMTK3	9.80116	1.8997e-39	3.50666e-35	Leptomeningeal_met	no
NEURL1	9.8959	1.8997e-39	3.50666e-35	Leptomeningeal_met	no
MT-ND4	0.143994	2.4404e-39	4.50473e-35	Leptomeningeal_met	no
PDP1	1.63927	2.62304e-39	4.84186e-35	Leptomeningeal_met	no
MAPK8IP1	2.01703	2.77626e-39	5.12471e-35	Leptomeningeal_met	no
SLC24A2	9.74465	3.03189e-39	5.59657e-35	Leptomeningeal_met	no
BTBD3	1.64939	3.91546e-39	7.22754e-35	Leptomeningeal_met	no
KIF14	9.91959	4.83863e-39	8.93163e-35	Leptomeningeal_met	no
CDCA8	3.8616	6.36208e-39	1.17438e-34	Leptomeningeal_met	no
CBLN2	9.63028	7.72167e-39	1.42534e-34	Leptomeningeal_met	no
HBA1	1.32825	8.70243e-39	1.60638e-34	Leptomeningeal_met	no
NCAPG	3.18283	8.96623e-39	1.65508e-34	Leptomeningeal_met	no
LRP2	2.76427	1.10824e-38	2.04571e-34	Leptomeningeal_met	no
SCN1A	10.2436	1.2322e-38	2.27452e-34	Leptomeningeal_met	no
GDAP1L1	9.97721	1.2322e-38	2.27452e-34	Leptomeningeal_met	no
PTTG1	1.54563	1.27915e-38	2.36118e-34	Leptomeningeal_met	no
IRF2BP2	1.08959	1.78499e-38	3.29491e-34	Leptomeningeal_met	no
LEF1	1.86484	1.92751e-38	3.55798e-34	Leptomeningeal_met	no
LHFPL6	1.49769	2.4719e-38	4.56289e-34	Leptomeningeal_met	no
LPAR6	1.84165	2.80739e-38	5.18215e-34	Leptomeningeal_met	no
LMNB1	2.98077	2.86108e-38	5.28126e-34	Leptomeningeal_met	no
OLIG1	2.56868	2.93663e-38	5.42073e-34	Leptomeningeal_met	no
EFR3A	1.66788	3.45568e-38	6.37884e-34	Leptomeningeal_met	no
TEX41	2.88129	3.47281e-38	6.41047e-34	Leptomeningeal_met	no
MAGED1	1.14386	4.31404e-38	7.96329e-34	Leptomeningeal_met	no
TNFRSF19	2.52334	4.3147e-38	7.9645e-34	Leptomeningeal_met	no
TBXAS1	1.62706	5.43492e-38	1.00323e-33	Leptomeningeal_met	no
ANGPT2	2.48649	5.96781e-38	1.1016e-33	Leptomeningeal_met	no
HS3ST2	2.03304	6.2314e-38	1.15025e-33	Leptomeningeal_met	no
ABL2	1.42351	6.73968e-38	1.24408e-33	Leptomeningeal_met	no
ARHGAP11A	4.44222	6.97457e-38	1.28744e-33	Leptomeningeal_met	no
GRIN2B	10.2554	7.98666e-38	1.47426e-33	Leptomeningeal_met	no
CXCL8	3.67212	9.56438e-38	1.76549e-33	Leptomeningeal_met	no
PLEKHF2	1.51335	9.93396e-38	1.83371e-33	Leptomeningeal_met	no
DOCK3	3.55764	1.22866e-37	2.26798e-33	Leptomeningeal_met	no
CDC6	3.2264	1.23499e-37	2.27967e-33	Leptomeningeal_met	no
FAM171B	2.98443	1.2468e-37	2.30148e-33	Leptomeningeal_met	no
RYR2	9.95049	1.2742e-37	2.35205e-33	Leptomeningeal_met	no
NAP1L3	3.55513	1.27847e-37	2.35992e-33	Leptomeningeal_met	no
SQLE	2.63384	1.62921e-37	3.00737e-33	Leptomeningeal_met	no
SLC30A3	5.68677	1.94695e-37	3.59388e-33	Leptomeningeal_met	no
NDUFA4L2	1.55856	1.98315e-37	3.6607e-33	Leptomeningeal_met	no
PCDH17	10.3177	2.03279e-37	3.75232e-33	Leptomeningeal_met	no
IGSF9B	4.22326	2.55274e-37	4.71211e-33	Leptomeningeal_met	no
ST8SIA1	9.96018	3.24284e-37	5.98597e-33	Leptomeningeal_met	no
PEG10	1.71483	3.96871e-37	7.32585e-33	Leptomeningeal_met	no
AL355596.1	2.77897	4.28676e-37	7.91293e-33	Leptomeningeal_met	no
GINS1	4.37436	4.90088e-37	9.04654e-33	Leptomeningeal_met	no
PTPRN2	3.04905	5.04942e-37	9.32072e-33	Leptomeningeal_met	no
TMEM132D-AS1	9.1964	5.17299e-37	9.54883e-33	Leptomeningeal_met	no
NAPB	1.6279	7.72216e-37	1.42543e-32	Leptomeningeal_met	no
CAMK2N1	1.41001	7.90094e-37	1.45843e-32	Leptomeningeal_met	no
NMNAT2	9.7507	8.25161e-37	1.52316e-32	Leptomeningeal_met	no
REEP1	5.38856	9.58398e-37	1.76911e-32	Leptomeningeal_met	no
AC078880.3	3.99326	1.20692e-36	2.22785e-32	Leptomeningeal_met	no
TNR	10.2725	2.09931e-36	3.87511e-32	Leptomeningeal_met	no
PDE4DIP	1.46447	2.43561e-36	4.49588e-32	Leptomeningeal_met	no
PTPRD	9.80739	3.34824e-36	6.18052e-32	Leptomeningeal_met	no
CAMK1D	2.42656	5.00864e-36	9.24545e-32	Leptomeningeal_met	no
ZNF365	9.66492	5.33997e-36	9.85705e-32	Leptomeningeal_met	no
CACNA1E	10.0393	5.33997e-36	9.85705e-32	Leptomeningeal_met	no
GPR162	2.34677	5.59132e-36	1.0321e-31	Leptomeningeal_met	no
SHCBP1	3.73893	8.27855e-36	1.52814e-31	Leptomeningeal_met	no
EIF2S2	1.20526	8.37811e-36	1.54652e-31	Leptomeningeal_met	no
JPH3	9.54971	8.51613e-36	1.57199e-31	Leptomeningeal_met	no
HMGB3	3.45235	9.35884e-36	1.72755e-31	Leptomeningeal_met	no
DAPK1	1.69652	9.96991e-36	1.84035e-31	Leptomeningeal_met	no
PRRC2C	1.18039	1.12261e-35	2.07223e-31	Leptomeningeal_met	no
NOP58	1.5242	1.1463e-35	2.11596e-31	Leptomeningeal_met	no
NEK2	9.5083	1.35809e-35	2.50689e-31	Leptomeningeal_met	no
F12	2.84609	2.13882e-35	3.94806e-31	Leptomeningeal_met	no
FOXG1	9.63802	2.16568e-35	3.99763e-31	Leptomeningeal_met	no
PRKCG	9.68582	2.16568e-35	3.99763e-31	Leptomeningeal_met	no
CCNB2	9.43264	2.16568e-35	3.99763e-31	Leptomeningeal_met	no
HOMER1	3.09696	2.74593e-35	5.06872e-31	Leptomeningeal_met	no
AP1S2	0.614683	2.77826e-35	5.12838e-31	Leptomeningeal_met	no
UHRF1	3.98076	3.17252e-35	5.85616e-31	Leptomeningeal_met	no
WNT7B	10.0106	3.45337e-35	6.37458e-31	Leptomeningeal_met	no
CDKN3	2.53622	4.82879e-35	8.91345e-31	Leptomeningeal_met	no
TMEM132B	10.0358	5.50648e-35	1.01644e-30	Leptomeningeal_met	no
SEZ6L	9.59735	5.50648e-35	1.01644e-30	Leptomeningeal_met	no
GPT2	2.73822	6.48826e-35	1.19767e-30	Leptomeningeal_met	no
FAM83D	4.42985	8.08894e-35	1.49314e-30	Leptomeningeal_met	no
TMOD2	2.5971	9.61786e-35	1.77536e-30	Leptomeningeal_met	no
H2AFX	1.53765	1.0136e-34	1.871e-30	Leptomeningeal_met	no
LINC02552	4.87817	1.25722e-34	2.3207e-30	Leptomeningeal_met	no
KIFC1	3.08899	1.46385e-34	2.70211e-30	Leptomeningeal_met	no
NFE2L2	1.1698	1.5471e-34	2.85579e-30	Leptomeningeal_met	no
DTL	3.82638	1.63148e-34	3.01155e-30	Leptomeningeal_met	no
NCS1	1.95593	1.76121e-34	3.25103e-30	Leptomeningeal_met	no
GABRG3	3.20533	2.0479e-34	3.78023e-30	Leptomeningeal_met	no
PRC1	2.52584	2.14026e-34	3.9507e-30	Leptomeningeal_met	no
GALNT8	9.78818	2.23181e-34	4.11971e-30	Leptomeningeal_met	no
HPCAL1	1.27761	2.34945e-34	4.33684e-30	Leptomeningeal_met	no
SLITRK5	6.06013	2.62986e-34	4.85447e-30	Leptomeningeal_met	no
APC2	9.66154	3.55809e-34	6.56788e-30	Leptomeningeal_met	no
GRM5	9.91039	3.55809e-34	6.56788e-30	Leptomeningeal_met	no
CNTNAP2	9.66583	3.55809e-34	6.56788e-30	Leptomeningeal_met	no
PPFIA2	9.76423	3.55809e-34	6.56788e-30	Leptomeningeal_met	no
MYO10	0.742937	3.9871e-34	7.35978e-30	Leptomeningeal_met	no
CCDC34	2.50589	4.01625e-34	7.41359e-30	Leptomeningeal_met	no
OMG	5.05425	4.61516e-34	8.51912e-30	Leptomeningeal_met	no
SYNE2	1.67403	5.51347e-34	1.01773e-29	Leptomeningeal_met	no
MFSD4A	9.54301	5.67229e-34	1.04705e-29	Leptomeningeal_met	no
FGF12	9.96517	5.67229e-34	1.04705e-29	Leptomeningeal_met	no
ADGRA1	9.63059	5.67229e-34	1.04705e-29	Leptomeningeal_met	no
REEP2	2.28177	5.86122e-34	1.08192e-29	Leptomeningeal_met	no
SPC24	3.30128	6.26813e-34	1.15703e-29	Leptomeningeal_met	no
SPC25	3.97267	6.4717e-34	1.19461e-29	Leptomeningeal_met	no
CACNA2D1	5.02786	8.90543e-34	1.64385e-29	Leptomeningeal_met	no
H2AFV	0.96817	1.30216e-33	2.40366e-29	Leptomeningeal_met	no
GALNT9	9.83383	1.44142e-33	2.66071e-29	Leptomeningeal_met	no
SORBS2	2.77086	1.57847e-33	2.91371e-29	Leptomeningeal_met	no
AC007952.4	1.01141	1.62703e-33	3.00334e-29	Leptomeningeal_met	no
SPOCK3	9.73524	2.29762e-33	4.24118e-29	Leptomeningeal_met	no
BUB1B	9.24509	2.29762e-33	4.24118e-29	Leptomeningeal_met	no
MT-CYB	0.249039	2.60054e-33	4.80033e-29	Leptomeningeal_met	no
KIF26B	2.57301	3.47532e-33	6.4151e-29	Leptomeningeal_met	no
CAMK2N2	9.54254	3.66227e-33	6.76019e-29	Leptomeningeal_met	no
MAPK8IP3	1.44002	5.4992e-33	1.0151e-28	Leptomeningeal_met	no
SKA1	9.31668	5.83722e-33	1.07749e-28	Leptomeningeal_met	no
MAST1	3.5512	6.32125e-33	1.16684e-28	Leptomeningeal_met	no
MTRNR2L10	3.00235	6.90508e-33	1.27461e-28	Leptomeningeal_met	no
PVT1	1.28902	7.29645e-33	1.34685e-28	Leptomeningeal_met	no
PTPRA	0.990564	7.61835e-33	1.40627e-28	Leptomeningeal_met	no
SOSTDC1	1.98746	8.85628e-33	1.63478e-28	Leptomeningeal_met	no
ASF1B	2.53067	8.86418e-33	1.63624e-28	Leptomeningeal_met	no
ORAI2	1.66165	9.17566e-33	1.69373e-28	Leptomeningeal_met	no
FAT3	10.1378	9.30345e-33	1.71732e-28	Leptomeningeal_met	no
PRR11	9.80666	9.30345e-33	1.71732e-28	Leptomeningeal_met	no
ANKRD12	1.7409	9.70391e-33	1.79124e-28	Leptomeningeal_met	no
DUSP6	1.17149	9.71061e-33	1.79248e-28	Leptomeningeal_met	no
HSPA1A	0.348047	1.10039e-32	2.03121e-28	Leptomeningeal_met	no
MELK	3.26699	1.26003e-32	2.3259e-28	Leptomeningeal_met	no
CAMK1G	9.56557	1.48274e-32	2.73699e-28	Leptomeningeal_met	no
HLF	9.6643	1.48274e-32	2.73699e-28	Leptomeningeal_met	no
TFPI2	9.43989	1.48274e-32	2.73699e-28	Leptomeningeal_met	no
CDCA7	9.39195	1.48274e-32	2.73699e-28	Leptomeningeal_met	no
EIF5B	1.36639	1.72557e-32	3.18523e-28	Leptomeningeal_met	no
LGI1	9.75709	2.36303e-32	4.36192e-28	Leptomeningeal_met	no
KIF18B	3.51341	3.04481e-32	5.62041e-28	Leptomeningeal_met	no
RAB3A	2.06048	3.40306e-32	6.2817e-28	Leptomeningeal_met	no
VSTM2A	9.55853	3.7658e-32	6.95129e-28	Leptomeningeal_met	no
RBM20	3.59919	4.76081e-32	8.78798e-28	Leptomeningeal_met	no
AAK1	2.14483	5.16005e-32	9.52494e-28	Leptomeningeal_met	no
HK2	2.00577	5.48084e-32	1.01171e-27	Leptomeningeal_met	no
PTGDS	0.298279	5.78992e-32	1.06876e-27	Leptomeningeal_met	no
NUF2	3.54552	6.03295e-32	1.11362e-27	Leptomeningeal_met	no
APOD	0.28139	6.28843e-32	1.16078e-27	Leptomeningeal_met	no
ORC6	3.49337	7.74932e-32	1.43045e-27	Leptomeningeal_met	no
PDE10A	1.85122	9.92431e-32	1.83193e-27	Leptomeningeal_met	no
ID4	2.57157	1.06815e-31	1.9717e-27	Leptomeningeal_met	no
AR	4.77354	1.31877e-31	2.43433e-27	Leptomeningeal_met	no
BOP1	1.18985	1.40087e-31	2.58587e-27	Leptomeningeal_met	no
CLVS2	9.50875	1.52378e-31	2.81274e-27	Leptomeningeal_met	no
HEPACAM	9.73279	1.52378e-31	2.81274e-27	Leptomeningeal_met	no
SLC8A1	4.66468	1.82125e-31	3.36185e-27	Leptomeningeal_met	no
FAM126A	1.38202	2.02982e-31	3.74684e-27	Leptomeningeal_met	no
INTS8	1.25714	2.19847e-31	4.05816e-27	Leptomeningeal_met	no
DDN	9.67671	2.42798e-31	4.4818e-27	Leptomeningeal_met	no
RFPL1S	9.64971	2.42798e-31	4.4818e-27	Leptomeningeal_met	no
ZIC1	3.24934	3.31175e-31	6.11317e-27	Leptomeningeal_met	no
SEMA3E	4.34187	3.33363e-31	6.15354e-27	Leptomeningeal_met	no
ANKRD11	1.35267	3.39938e-31	6.27492e-27	Leptomeningeal_met	no
SNPH	2.42183	3.80537e-31	7.02433e-27	Leptomeningeal_met	no
AMER2	9.61284	3.86857e-31	7.141e-27	Leptomeningeal_met	no
ETV5	1.02787	5.50387e-31	1.01596e-26	Leptomeningeal_met	no
SYNE1	2.09587	6.42563e-31	1.18611e-26	Leptomeningeal_met	no
LINC00930	4.6623	7.27391e-31	1.34269e-26	Leptomeningeal_met	no
CCNA2	1.95527	7.33652e-31	1.35425e-26	Leptomeningeal_met	no
MTPN	0.848165	8.53866e-31	1.57615e-26	Leptomeningeal_met	no
CKMT1B	9.32379	9.82011e-31	1.81269e-26	Leptomeningeal_met	no
AP3B2	9.42869	9.82011e-31	1.81269e-26	Leptomeningeal_met	no
KCNQ1OT1	2.54979	1.22874e-30	2.26813e-26	Leptomeningeal_met	no
DEPDC1	4.36828	1.44736e-30	2.67167e-26	Leptomeningeal_met	no
CTNNA2	9.44387	1.5645e-30	2.88791e-26	Leptomeningeal_met	no
ELOVL4	9.74494	1.5645e-30	2.88791e-26	Leptomeningeal_met	no
SMC2	2.44029	1.92501e-30	3.55338e-26	Leptomeningeal_met	no
DGKZ	1.36216	2.20871e-30	4.07705e-26	Leptomeningeal_met	no
SLC7A14	9.51185	2.49241e-30	4.60074e-26	Leptomeningeal_met	no
ERC2	9.69755	2.49241e-30	4.60074e-26	Leptomeningeal_met	no
HTR2A	9.70929	2.49241e-30	4.60074e-26	Leptomeningeal_met	no
CENPM	1.83072	2.9647e-30	5.47255e-26	Leptomeningeal_met	no
BRINP2	9.64064	3.97053e-30	7.3292e-26	Leptomeningeal_met	no
DUSP8	3.53081	4.7431e-30	8.75529e-26	Leptomeningeal_met	no
RAD54B	2.31877	4.85871e-30	8.96869e-26	Leptomeningeal_met	no
ACHE	3.71966	5.40289e-30	9.97319e-26	Leptomeningeal_met	no
AURKA	2.67841	5.51495e-30	1.018e-25	Leptomeningeal_met	no
GPR37L1	9.60516	6.32502e-30	1.16753e-25	Leptomeningeal_met	no
FAM131B	9.18061	6.32502e-30	1.16753e-25	Leptomeningeal_met	no
CACNA1B	9.76001	6.32502e-30	1.16753e-25	Leptomeningeal_met	no
CDH22	9.39659	6.32502e-30	1.16753e-25	Leptomeningeal_met	no
RDH11	1.52953	7.73198e-30	1.42725e-25	Leptomeningeal_met	no
RTN4	0.839619	7.95824e-30	1.46901e-25	Leptomeningeal_met	no
FANCD2	4.3416	9.45438e-30	1.74518e-25	Leptomeningeal_met	no
FAM169A	9.49872	1.00753e-29	1.85981e-25	Leptomeningeal_met	no
TESPA1	9.21194	1.00753e-29	1.85981e-25	Leptomeningeal_met	no
KPNB1	0.98003	1.13676e-29	2.09834e-25	Leptomeningeal_met	no
PNCK	2.08013	1.13755e-29	2.09981e-25	Leptomeningeal_met	no
NCAM2	4.04475	1.14537e-29	2.11424e-25	Leptomeningeal_met	no
PHF24	3.31388	1.22285e-29	2.25725e-25	Leptomeningeal_met	no
MARK1	3.71814	1.5176e-29	2.80134e-25	Leptomeningeal_met	no
RSPO2	9.71622	1.60488e-29	2.96245e-25	Leptomeningeal_met	no
MPPED1	9.26096	1.60488e-29	2.96245e-25	Leptomeningeal_met	no
CELF3	9.20911	1.60488e-29	2.96245e-25	Leptomeningeal_met	no
SOWAHA	9.52645	1.60488e-29	2.96245e-25	Leptomeningeal_met	no
PTPRO	5.34119	1.81364e-29	3.3478e-25	Leptomeningeal_met	no
GRIA3	4.74735	1.91376e-29	3.53261e-25	Leptomeningeal_met	no
PREX2	9.83611	2.5563e-29	4.71868e-25	Leptomeningeal_met	no
KCNS1	9.33147	2.5563e-29	4.71868e-25	Leptomeningeal_met	no
CACNG3	9.4001	2.5563e-29	4.71868e-25	Leptomeningeal_met	no
FCER2	9.58589	2.5563e-29	4.71868e-25	Leptomeningeal_met	no
SV2C	9.17915	2.5563e-29	4.71868e-25	Leptomeningeal_met	no
FHL1	1.49907	2.59793e-29	4.79552e-25	Leptomeningeal_met	no
AC009404.1	4.21123	2.73699e-29	5.0522e-25	Leptomeningeal_met	no
KIF11	4.11333	3.04101e-29	5.61341e-25	Leptomeningeal_met	no
KALRN	2.92679	3.07078e-29	5.66836e-25	Leptomeningeal_met	no
ZC3H13	1.60207	3.16686e-29	5.8457e-25	Leptomeningeal_met	no
CHD7	2.15541	3.23904e-29	5.97894e-25	Leptomeningeal_met	no
WFDC1	3.87918	3.99645e-29	7.37704e-25	Leptomeningeal_met	no
TBR1	9.35156	4.07161e-29	7.51579e-25	Leptomeningeal_met	no
ARHGAP44	9.64405	4.07161e-29	7.51579e-25	Leptomeningeal_met	no
PGBD5	5.07335	4.82844e-29	8.91281e-25	Leptomeningeal_met	no
CLSPN	3.75494	5.20741e-29	9.61236e-25	Leptomeningeal_met	no
ADGRL3	9.69131	6.48495e-29	1.19706e-24	Leptomeningeal_met	no
HAPLN4	9.30046	6.48495e-29	1.19706e-24	Leptomeningeal_met	no
CCDC3	1.90073	6.49144e-29	1.19825e-24	Leptomeningeal_met	no
RFX3	1.97422	7.0547e-29	1.30223e-24	Leptomeningeal_met	no
WASF1	2.1272	7.93068e-29	1.46392e-24	Leptomeningeal_met	no
ATRX	1.48912	1.02289e-28	1.88816e-24	Leptomeningeal_met	no
CLCN4	4.66304	1.07557e-28	1.9854e-24	Leptomeningeal_met	no
LDLRAD3	1.70197	1.33156e-28	2.45793e-24	Leptomeningeal_met	no
KCND3	3.3523	1.6844e-28	3.10923e-24	Leptomeningeal_met	no
SLC22A23	1.94067	2.14195e-28	3.95383e-24	Leptomeningeal_met	no
FGFR2	1.97423	2.32516e-28	4.29201e-24	Leptomeningeal_met	no
MME	1.66903	2.48214e-28	4.58179e-24	Leptomeningeal_met	no
PPP1R12A	1.55884	2.5899e-28	4.78069e-24	Leptomeningeal_met	no
IGF2BP3	3.28304	3.76933e-28	6.9578e-24	Leptomeningeal_met	no
SLC25A18	9.65621	4.17182e-28	7.70076e-24	Leptomeningeal_met	no
ANKRD30B	9.86609	4.17182e-28	7.70076e-24	Leptomeningeal_met	no
KIRREL3	9.35204	4.17182e-28	7.70076e-24	Leptomeningeal_met	no
LRRFIP1	1.17572	4.82722e-28	8.91057e-24	Leptomeningeal_met	no
HMGB1	0.813889	4.85594e-28	8.96357e-24	Leptomeningeal_met	no
SLC1A4	1.65588	5.21651e-28	9.62916e-24	Leptomeningeal_met	no
NCOR1	1.30071	5.22062e-28	9.63675e-24	Leptomeningeal_met	no
ENO2	1.14483	5.41875e-28	1.00025e-23	Leptomeningeal_met	no
AC027031.2	1.71884	5.71578e-28	1.05508e-23	Leptomeningeal_met	no
STOX2	3.77819	5.82355e-28	1.07497e-23	Leptomeningeal_met	no
UBE2QL1	4.93972	6.05068e-28	1.1169e-23	Leptomeningeal_met	no
DNAJC2	1.64206	6.35863e-28	1.17374e-23	Leptomeningeal_met	no
CA10	9.2947	6.64348e-28	1.22632e-23	Leptomeningeal_met	no
LMCD1	1.34293	7.25132e-28	1.33852e-23	Leptomeningeal_met	no
DAAM1	2.31919	8.5985e-28	1.5872e-23	Leptomeningeal_met	no
RTN3	1.20848	9.3472e-28	1.7254e-23	Leptomeningeal_met	no
SGIP1	9.42752	1.05792e-27	1.95282e-23	Leptomeningeal_met	no
ARPP21	9.52538	1.05792e-27	1.95282e-23	Leptomeningeal_met	no
MND1	4.18999	1.07667e-27	1.98743e-23	Leptomeningeal_met	no
ICAM5	3.18354	1.17663e-27	2.17194e-23	Leptomeningeal_met	no
WDR62	3.61694	1.46054e-27	2.69602e-23	Leptomeningeal_met	no
ETV1	1.7767	1.51908e-27	2.80406e-23	Leptomeningeal_met	no
SGO2	3.41461	1.58153e-27	2.91934e-23	Leptomeningeal_met	no
DGKB	9.66087	1.6846e-27	3.10961e-23	Leptomeningeal_met	no
PITPNM3	9.89197	1.6846e-27	3.10961e-23	Leptomeningeal_met	no
SGCD	0.105357	1.68847e-27	3.11674e-23	Leptomeningeal_met	no
CASTOR2	2.3564	1.72853e-27	3.1907e-23	Leptomeningeal_met	no
RASGRF1	2.45777	1.75424e-27	3.23815e-23	Leptomeningeal_met	no
SLC25A37	1.52183	1.91829e-27	3.54097e-23	Leptomeningeal_met	no
SUGP2	1.23494	2.0295e-27	3.74626e-23	Leptomeningeal_met	no
PITX2	2.58063	2.28527e-27	4.21837e-23	Leptomeningeal_met	no
ESF1	1.98318	2.3927e-27	4.41669e-23	Leptomeningeal_met	no
BCL11A	9.52878	2.68243e-27	4.9515e-23	Leptomeningeal_met	no
LRATD1	2.62185	2.75294e-27	5.08164e-23	Leptomeningeal_met	no
FASN	0.334171	3.20201e-27	5.91058e-23	Leptomeningeal_met	no
SLC6A15	3.10128	3.21858e-27	5.94118e-23	Leptomeningeal_met	no
LINC00685	3.72305	3.34559e-27	6.17563e-23	Leptomeningeal_met	no
DNAJB1	0.610187	3.4497e-27	6.36781e-23	Leptomeningeal_met	no
GRAMD1B	2.25667	4.36178e-27	8.0514e-23	Leptomeningeal_met	no
SAPCD2	2.76671	4.5369e-27	8.37466e-23	Leptomeningeal_met	no
UBR5	1.36127	5.63694e-27	1.04052e-22	Leptomeningeal_met	no
HCN1	9.39805	6.80068e-27	1.25534e-22	Leptomeningeal_met	no
SEMA6A	1.54902	7.98264e-27	1.47352e-22	Leptomeningeal_met	no
LNPK	1.5695	8.63829e-27	1.59454e-22	Leptomeningeal_met	no
PLEKHA5	1.45956	9.02996e-27	1.66684e-22	Leptomeningeal_met	no
ADGRB1	1.8727	9.24768e-27	1.70703e-22	Leptomeningeal_met	no
RAD54L	3.49868	9.88151e-27	1.82403e-22	Leptomeningeal_met	no
NCDN	1.37412	1.20461e-26	2.2236e-22	Leptomeningeal_met	no
GSDME	2.36097	1.20508e-26	2.22446e-22	Leptomeningeal_met	no
THOC2	1.59413	1.25108e-26	2.30938e-22	Leptomeningeal_met	no
CALM1	0.835647	1.34219e-26	2.47755e-22	Leptomeningeal_met	no
SLC31A1	1.27692	1.34684e-26	2.48613e-22	Leptomeningeal_met	no
TACC3	2.12498	1.50041e-26	2.76961e-22	Leptomeningeal_met	no
MPP6	2.70366	1.6686e-26	3.08007e-22	Leptomeningeal_met	no
TTC28	1.90538	1.73028e-26	3.19392e-22	Leptomeningeal_met	no
UBE2S	1.01371	1.76277e-26	3.25389e-22	Leptomeningeal_met	no
AGPAT4	3.42381	1.79603e-26	3.31529e-22	Leptomeningeal_met	no
MPP2	3.65878	1.82911e-26	3.37636e-22	Leptomeningeal_met	no
CDC25B	1.04803	2.00272e-26	3.69682e-22	Leptomeningeal_met	no
THRB	4.38391	2.10187e-26	3.87984e-22	Leptomeningeal_met	no
TLE4	1.67932	2.19586e-26	4.05333e-22	Leptomeningeal_met	no
PNMA8B	3.52709	2.33133e-26	4.3034e-22	Leptomeningeal_met	no
CRISPLD1	1.60367	2.43646e-26	4.49746e-22	Leptomeningeal_met	no
MYBL1	2.77735	2.47884e-26	4.57569e-22	Leptomeningeal_met	no
GABRA2	9.50511	2.74471e-26	5.06647e-22	Leptomeningeal_met	no
NALCN	9.578	2.74471e-26	5.06647e-22	Leptomeningeal_met	no
CKMT1A	9.21256	2.74471e-26	5.06647e-22	Leptomeningeal_met	no
ADGRB3	9.67856	2.74471e-26	5.06647e-22	Leptomeningeal_met	no
UNC80	9.52847	2.74471e-26	5.06647e-22	Leptomeningeal_met	no
TTLL4	1.23502	2.76762e-26	5.10875e-22	Leptomeningeal_met	no
KLHDC8B	0.141379	2.93568e-26	5.41897e-22	Leptomeningeal_met	no
GPR158	3.5133	2.93638e-26	5.42027e-22	Leptomeningeal_met	no
GPRIN3	2.0911	3.31135e-26	6.11242e-22	Leptomeningeal_met	no
RIMS4	3.15826	3.36082e-26	6.20374e-22	Leptomeningeal_met	no
B3GAT1	2.20152	3.78385e-26	6.98461e-22	Leptomeningeal_met	no
PALLD	1.5575	3.78672e-26	6.9899e-22	Leptomeningeal_met	no
SRRM4	9.59458	4.36973e-26	8.06609e-22	Leptomeningeal_met	no
LINC00461	9.71036	4.36973e-26	8.06609e-22	Leptomeningeal_met	no
ST8SIA5	9.27002	4.36973e-26	8.06609e-22	Leptomeningeal_met	no
ZIC2	9.3149	4.36973e-26	8.06609e-22	Leptomeningeal_met	no
PLCE1	4.45379	4.51837e-26	8.34047e-22	Leptomeningeal_met	no
AC073409.1	2.95726	5.29737e-26	9.77842e-22	Leptomeningeal_met	no
S1PR3	3.51371	5.77504e-26	1.06601e-21	Leptomeningeal_met	no
TRIM36	9.70659	6.95666e-26	1.28413e-21	Leptomeningeal_met	no
KCNQ5	8.98216	6.95666e-26	1.28413e-21	Leptomeningeal_met	no
TAOK3	1.57927	6.9933e-26	1.29089e-21	Leptomeningeal_met	no
NOVA2	4.47753	7.21193e-26	1.33125e-21	Leptomeningeal_met	no
PKMYT1	2.29312	8.10137e-26	1.49543e-21	Leptomeningeal_met	no
TPPP	1.63292	8.89473e-26	1.64188e-21	Leptomeningeal_met	no
PDE4B	2.08538	1.02581e-25	1.89354e-21	Leptomeningeal_met	no
RASAL1	9.13515	1.10748e-25	2.0443e-21	Leptomeningeal_met	no
FUT9	9.27599	1.10748e-25	2.0443e-21	Leptomeningeal_met	no
PDYN	9.23521	1.10748e-25	2.0443e-21	Leptomeningeal_met	no
PCP4	9.18125	1.10748e-25	2.0443e-21	Leptomeningeal_met	no
RACGAP1	1.75801	1.30051e-25	2.40062e-21	Leptomeningeal_met	no
SCRN1	2.21382	1.44817e-25	2.67318e-21	Leptomeningeal_met	no
ZNF608	2.91901	1.46925e-25	2.71208e-21	Leptomeningeal_met	no
PRKAR2B	2.20988	1.55726e-25	2.87454e-21	Leptomeningeal_met	no
C2orf80	9.09586	1.76303e-25	3.25438e-21	Leptomeningeal_met	no
HMMR	3.86445	2.01208e-25	3.71409e-21	Leptomeningeal_met	no
ACSL6	4.26648	2.18759e-25	4.03807e-21	Leptomeningeal_met	no
STXBP6	2.36292	2.26532e-25	4.18155e-21	Leptomeningeal_met	no
TMEM151A	9.14258	2.80656e-25	5.18062e-21	Leptomeningeal_met	no
KISS1R	9.11943	2.80656e-25	5.18062e-21	Leptomeningeal_met	no
EN2	2.11607	2.86318e-25	5.28514e-21	Leptomeningeal_met	no
MIR503HG	2.32292	2.88793e-25	5.33082e-21	Leptomeningeal_met	no
CXCR4	0.842731	2.92359e-25	5.39665e-21	Leptomeningeal_met	no
PLPP2	0.184378	3.52077e-25	6.49899e-21	Leptomeningeal_met	no
ABCB6	1.32054	3.82753e-25	7.06525e-21	Leptomeningeal_met	no
RPS6KA5	1.8928	4.09723e-25	7.56307e-21	Leptomeningeal_met	no
CMIP	1.52728	4.35887e-25	8.04604e-21	Leptomeningeal_met	no
TMEM233	9.6958	4.46762e-25	8.24679e-21	Leptomeningeal_met	no
SUSD4	9.23935	4.46762e-25	8.24679e-21	Leptomeningeal_met	no
PCDH7	0.840857	4.8661e-25	8.98233e-21	Leptomeningeal_met	no
ARFGEF3	2.72299	5.36061e-25	9.89516e-21	Leptomeningeal_met	no
HPS4	0.846191	5.66309e-25	1.04535e-20	Leptomeningeal_met	no
CKAP4	1.34086	5.8357e-25	1.07721e-20	Leptomeningeal_met	no
TSPAN13	2.06504	5.84923e-25	1.07971e-20	Leptomeningeal_met	no
NBEA	2.4329	5.87849e-25	1.08511e-20	Leptomeningeal_met	no
UBE2V2	1.10786	6.11549e-25	1.12886e-20	Leptomeningeal_met	no
CEP126	4.08855	6.12175e-25	1.13001e-20	Leptomeningeal_met	no
IFI16	0.566979	6.78244e-25	1.25197e-20	Leptomeningeal_met	no
SST	9.64376	7.11163e-25	1.31274e-20	Leptomeningeal_met	no
PRDM8	9.11832	7.11163e-25	1.31274e-20	Leptomeningeal_met	no
ASTN1	9.00173	7.11163e-25	1.31274e-20	Leptomeningeal_met	no
TFAP2C	2.30488	9.49587e-25	1.75284e-20	Leptomeningeal_met	no
PPP3R1	1.40417	9.8201e-25	1.81269e-20	Leptomeningeal_met	no
APOBEC3C	0.110587	1.01854e-24	1.88013e-20	Leptomeningeal_met	no
PREPL	1.44468	1.02888e-24	1.89921e-20	Leptomeningeal_met	no
KCNQ3	9.0522	1.13201e-24	2.08959e-20	Leptomeningeal_met	no
CIP2A	9.40564	1.13201e-24	2.08959e-20	Leptomeningeal_met	no
CHEK1	3.83913	1.24521e-24	2.29854e-20	Leptomeningeal_met	no
HILPDA	1.50343	1.29428e-24	2.38911e-20	Leptomeningeal_met	no
LRIG1	2.18113	1.35634e-24	2.50367e-20	Leptomeningeal_met	no
GABRA3	4.64153	1.42254e-24	2.62588e-20	Leptomeningeal_met	no
HIBADH	0.131276	1.42651e-24	2.63319e-20	Leptomeningeal_met	no
ANKRD36C	3.2158	1.71557e-24	3.16678e-20	Leptomeningeal_met	no
CNTN2	9.04058	1.80188e-24	3.32608e-20	Leptomeningeal_met	no
CPNE6	9.00623	1.80188e-24	3.32608e-20	Leptomeningeal_met	no
MT-ATP8	1.54381	2.09393e-24	3.86519e-20	Leptomeningeal_met	no
GAD2	1.9363	2.76135e-24	5.09718e-20	Leptomeningeal_met	no
HCN2	2.15527	2.80472e-24	5.17724e-20	Leptomeningeal_met	no
ACTL6B	9.09359	2.86806e-24	5.29416e-20	Leptomeningeal_met	no
YWHAH	1.13802	2.9184e-24	5.38707e-20	Leptomeningeal_met	no
RBMS1	1.37499	3.00155e-24	5.54057e-20	Leptomeningeal_met	no
AC004540.2	3.31481	3.01006e-24	5.55627e-20	Leptomeningeal_met	no
MTRNR2L1	1.5357	3.02264e-24	5.57949e-20	Leptomeningeal_met	no
SLC9A7	3.83676	3.11588e-24	5.7516e-20	Leptomeningeal_met	no
UGP2	1.07228	3.48086e-24	6.42532e-20	Leptomeningeal_met	no
SLITRK1	9.41742	4.56502e-24	8.42658e-20	Leptomeningeal_met	no
AJAP1	9.34858	4.56502e-24	8.42658e-20	Leptomeningeal_met	no
GABRB1	9.80036	4.56502e-24	8.42658e-20	Leptomeningeal_met	no
R3HDM1	1.83715	4.60546e-24	8.50122e-20	Leptomeningeal_met	no
LYPD6	4.84517	5.32197e-24	9.82382e-20	Leptomeningeal_met	no
CAMK2D	1.52547	5.3923e-24	9.95365e-20	Leptomeningeal_met	no
DUSP4	0.909671	5.65829e-24	1.04446e-19	Leptomeningeal_met	no
AFF3	1.67336	7.06887e-24	1.30484e-19	Leptomeningeal_met	no
E2F2	8.42901	7.26589e-24	1.34121e-19	Leptomeningeal_met	no
SHISA9	9.26903	7.26589e-24	1.34121e-19	Leptomeningeal_met	no
GAS2L3	1.60324	7.64698e-24	1.41156e-19	Leptomeningeal_met	no
RAB38	0.223126	9.4863e-24	1.75108e-19	Leptomeningeal_met	no
SNRNP70	0.767707	1.01274e-23	1.86942e-19	Leptomeningeal_met	no
CENPJ	1.89502	1.13134e-23	2.08834e-19	Leptomeningeal_met	no
CARTPT	9.15404	1.15645e-23	2.13469e-19	Leptomeningeal_met	no
TF	4.13492	1.20924e-23	2.23214e-19	Leptomeningeal_met	no
AP1S1	1.0986	1.21207e-23	2.23737e-19	Leptomeningeal_met	no
NCAPG2	1.99765	1.31423e-23	2.42594e-19	Leptomeningeal_met	no
KIAA1549	2.07988	1.42121e-23	2.62341e-19	Leptomeningeal_met	no
C2orf72	4.64113	1.65021e-23	3.04613e-19	Leptomeningeal_met	no
ALK	8.99518	1.84058e-23	3.39753e-19	Leptomeningeal_met	no
NOL4	9.29215	1.84058e-23	3.39753e-19	Leptomeningeal_met	no
HMOX1	1.77043	1.88223e-23	3.4744e-19	Leptomeningeal_met	no
NAV2	1.47208	2.12247e-23	3.91786e-19	Leptomeningeal_met	no
TRIO	1.56586	2.15692e-23	3.98146e-19	Leptomeningeal_met	no
MAPK8IP2	1.61413	2.58205e-23	4.7662e-19	Leptomeningeal_met	no
SPRED1	1.27124	2.60516e-23	4.80886e-19	Leptomeningeal_met	no
GNAI1	1.69861	2.69724e-23	4.97884e-19	Leptomeningeal_met	no
DUSP26	3.25483	2.71886e-23	5.01875e-19	Leptomeningeal_met	no
MAP6	2.65407	2.80202e-23	5.17224e-19	Leptomeningeal_met	no
MORF4L2	0.76944	2.86234e-23	5.28359e-19	Leptomeningeal_met	no
RND3	1.59212	2.90209e-23	5.35697e-19	Leptomeningeal_met	no
ADRA1B	9.18172	2.92938e-23	5.40734e-19	Leptomeningeal_met	no
KNL1	8.93237	2.92938e-23	5.40734e-19	Leptomeningeal_met	no
PDE4C	9.60187	2.92938e-23	5.40734e-19	Leptomeningeal_met	no
NCAPH	4.00285	3.0593e-23	5.64716e-19	Leptomeningeal_met	no
LINC01060	3.84693	3.50566e-23	6.47111e-19	Leptomeningeal_met	no
ESRP1	1.39338	3.56732e-23	6.58492e-19	Leptomeningeal_met	no
COBL	5.50109	3.67337e-23	6.78067e-19	Leptomeningeal_met	no
RAB3GAP2	1.52002	3.8776e-23	7.15767e-19	Leptomeningeal_met	no
ALCAM	1.81899	4.23524e-23	7.81782e-19	Leptomeningeal_met	no
NDRG1	0.585933	4.41481e-23	8.1493e-19	Leptomeningeal_met	no
FCMR	1.64034	4.59071e-23	8.47399e-19	Leptomeningeal_met	no
FAM155A	9.58514	4.66218e-23	8.60591e-19	Leptomeningeal_met	no
ATP2B3	9.22416	4.66218e-23	8.60591e-19	Leptomeningeal_met	no
CDHR1	9.1088	4.66218e-23	8.60591e-19	Leptomeningeal_met	no
GABRA4	9.25491	4.66218e-23	8.60591e-19	Leptomeningeal_met	no
KCNJ10	2.8077	4.70068e-23	8.67699e-19	Leptomeningeal_met	no
TOP1MT	1.08058	4.86654e-23	8.98314e-19	Leptomeningeal_met	no
MIR99AHG	2.84987	4.87893e-23	9.00602e-19	Leptomeningeal_met	no
RHBDL3	5.16361	4.94503e-23	9.12802e-19	Leptomeningeal_met	no
CENPK	3.66991	5.15508e-23	9.51576e-19	Leptomeningeal_met	no
DPYSL4	2.44134	5.2691e-23	9.72624e-19	Leptomeningeal_met	no
RNF157	1.53287	5.31606e-23	9.81291e-19	Leptomeningeal_met	no
IGFBP5	0.738343	5.4627e-23	1.00836e-18	Leptomeningeal_met	no
GNB4	1.01807	5.71299e-23	1.05456e-18	Leptomeningeal_met	no
SHANK2	9.50097	7.41984e-23	1.36963e-18	Leptomeningeal_met	no
ASB11	9.31068	7.41984e-23	1.36963e-18	Leptomeningeal_met	no
CKAP2L	4.19026	7.66815e-23	1.41546e-18	Leptomeningeal_met	no
FBXO41	1.57597	9.81182e-23	1.81116e-18	Leptomeningeal_met	no
JARID2	1.56595	9.8298e-23	1.81448e-18	Leptomeningeal_met	no
KNDC1	3.34486	9.95799e-23	1.83814e-18	Leptomeningeal_met	no
HAP1	5.08544	1.10091e-22	2.03216e-18	Leptomeningeal_met	no
TONSL	1.67211	1.1232e-22	2.07331e-18	Leptomeningeal_met	no
DLX6-AS1	9.81028	1.18085e-22	2.17973e-18	Leptomeningeal_met	no
MAST4	3.65243	1.21325e-22	2.23955e-18	Leptomeningeal_met	no
PPP2CB	1.13902	1.47977e-22	2.7315e-18	Leptomeningeal_met	no
DNAJB6	0.947835	1.5243e-22	2.8137e-18	Leptomeningeal_met	no
PHF14	1.47313	1.63766e-22	3.02296e-18	Leptomeningeal_met	no
CDK5R1	1.7155	1.67474e-22	3.0914e-18	Leptomeningeal_met	no
EYA1	1.41346	1.70408e-22	3.14556e-18	Leptomeningeal_met	no
FBXW7	2.0466	1.7722e-22	3.2713e-18	Leptomeningeal_met	no
ACTN2	1.2984	1.86904e-22	3.45006e-18	Leptomeningeal_met	no
MOBP	9.61144	1.87926e-22	3.46892e-18	Leptomeningeal_met	no
NRSN1	8.95671	1.87926e-22	3.46892e-18	Leptomeningeal_met	no
H2AFZ	0.582117	2.11918e-22	3.9118e-18	Leptomeningeal_met	no
CDKL5	2.69508	2.17187e-22	4.00905e-18	Leptomeningeal_met	no
LYPLA1	1.20013	2.18189e-22	4.02755e-18	Leptomeningeal_met	no
DUXAP8	2.29855	2.39272e-22	4.41671e-18	Leptomeningeal_met	no
SPPL3	0.105249	2.44477e-22	4.51281e-18	Leptomeningeal_met	no
SKA3	4.30812	2.70571e-22	4.99448e-18	Leptomeningeal_met	no
CCNE2	3.45601	2.80394e-22	5.1758e-18	Leptomeningeal_met	no
HSPE1	0.583802	2.85852e-22	5.27655e-18	Leptomeningeal_met	no
ZMIZ2	0.929644	2.96335e-22	5.47005e-18	Leptomeningeal_met	no
MMP16	8.95112	2.9907e-22	5.52053e-18	Leptomeningeal_met	no
ITGA6	1.09013	3.20654e-22	5.91895e-18	Leptomeningeal_met	no
CSPG5	1.392	3.48424e-22	6.43156e-18	Leptomeningeal_met	no
PRUNE2	2.51511	4.24307e-22	7.83228e-18	Leptomeningeal_met	no
PDZD4	1.65927	4.43065e-22	8.17853e-18	Leptomeningeal_met	no
RNF112	9.10851	4.75941e-22	8.7854e-18	Leptomeningeal_met	no
ELFN2	8.83571	4.75941e-22	8.7854e-18	Leptomeningeal_met	no
KCNN3	3.19891	5.23514e-22	9.66355e-18	Leptomeningeal_met	no
RAB17	1.04927	6.44387e-22	1.18947e-17	Leptomeningeal_met	no
SORCS1	2.40199	7.46005e-22	1.37705e-17	Leptomeningeal_met	no
RUNDC3B	9.31166	7.57406e-22	1.3981e-17	Leptomeningeal_met	no
LHFPL4	8.75517	7.57406e-22	1.3981e-17	Leptomeningeal_met	no
SYT16	9.00086	7.57406e-22	1.3981e-17	Leptomeningeal_met	no
KCNF1	8.70211	7.57406e-22	1.3981e-17	Leptomeningeal_met	no
CLIP3	1.58613	7.6552e-22	1.41307e-17	Leptomeningeal_met	no
PITPNM2	1.8885	8.89025e-22	1.64105e-17	Leptomeningeal_met	no
ADAM22	2.54301	9.22846e-22	1.70348e-17	Leptomeningeal_met	no
PTH1R	2.63521	1.01055e-21	1.86537e-17	Leptomeningeal_met	no
TMEM65	1.56191	1.0204e-21	1.88356e-17	Leptomeningeal_met	no
CPXM1	0.678913	1.14402e-21	2.11175e-17	Leptomeningeal_met	no
STRA6	8.93736	1.20531e-21	2.22488e-17	Leptomeningeal_met	no
PTPRT	9.14338	1.20531e-21	2.22488e-17	Leptomeningeal_met	no
AC015813.1	2.52156	1.29449e-21	2.38949e-17	Leptomeningeal_met	no
SCRIB	0.99064	1.38451e-21	2.55566e-17	Leptomeningeal_met	no
MDM2	1.16501	1.40433e-21	2.59226e-17	Leptomeningeal_met	no
OTX1	4.0407	1.43975e-21	2.65764e-17	Leptomeningeal_met	no
C5orf30	1.73844	1.85849e-21	3.43059e-17	Leptomeningeal_met	no
TTC9	9.11729	1.91807e-21	3.54056e-17	Leptomeningeal_met	no
CHRM3	9.33267	1.91807e-21	3.54056e-17	Leptomeningeal_met	no
IPCEF1	8.73659	1.91807e-21	3.54056e-17	Leptomeningeal_met	no
TMPRSS5	1.03131	2.01351e-21	3.71674e-17	Leptomeningeal_met	no
PDE2A	1.66281	2.38744e-21	4.40698e-17	Leptomeningeal_met	no
NHLRC3	0.100739	2.42978e-21	4.48514e-17	Leptomeningeal_met	no
NUP93	1.37605	2.47927e-21	4.57649e-17	Leptomeningeal_met	no
FBLL1	2.54533	2.49032e-21	4.59689e-17	Leptomeningeal_met	no
DPYSL5	9.00351	3.05229e-21	5.63421e-17	Leptomeningeal_met	no
CDCA2	9.02562	3.05229e-21	5.63421e-17	Leptomeningeal_met	no
KCND2	8.85886	3.05229e-21	5.63421e-17	Leptomeningeal_met	no
NFIC	1.2502	3.24413e-21	5.98833e-17	Leptomeningeal_met	no
LZTS3	2.0299	3.35073e-21	6.18512e-17	Leptomeningeal_met	no
HUNK	3.77032	3.90478e-21	7.20784e-17	Leptomeningeal_met	no
HOXD13	2.86243	4.38879e-21	8.10127e-17	Leptomeningeal_met	no
TBC1D4	1.51007	4.56829e-21	8.43261e-17	Leptomeningeal_met	no
G3BP2	1.0757	4.74478e-21	8.75839e-17	Leptomeningeal_met	no
TENM1	9.15649	4.85716e-21	8.96583e-17	Leptomeningeal_met	no
TMEM132D	8.35236	4.85716e-21	8.96583e-17	Leptomeningeal_met	no
DLGAP2	9.37028	4.85716e-21	8.96583e-17	Leptomeningeal_met	no
SPTBN4	3.88833	4.90503e-21	9.05419e-17	Leptomeningeal_met	no
POU3F2	3.92114	5.23557e-21	9.66433e-17	Leptomeningeal_met	no
KIAA0513	1.92241	5.26287e-21	9.71473e-17	Leptomeningeal_met	no
CHRM1	2.85138	5.60983e-21	1.03552e-16	Leptomeningeal_met	no
PSMB2	0.103086	5.65025e-21	1.04298e-16	Leptomeningeal_met	no
FAM217B	1.77488	7.24583e-21	1.33751e-16	Leptomeningeal_met	no
CELSR3	9.16639	7.72923e-21	1.42674e-16	Leptomeningeal_met	no
ACVR1C	9.2439	7.72923e-21	1.42674e-16	Leptomeningeal_met	no
NOS1AP	9.49262	7.72923e-21	1.42674e-16	Leptomeningeal_met	no
ART3	8.51128	7.72923e-21	1.42674e-16	Leptomeningeal_met	no
BTBD11	8.93726	7.72923e-21	1.42674e-16	Leptomeningeal_met	no
GABRA5	8.83757	7.72923e-21	1.42674e-16	Leptomeningeal_met	no
PCP4L1	8.95823	7.72923e-21	1.42674e-16	Leptomeningeal_met	no
DIAPH3	4.08534	8.0008e-21	1.47687e-16	Leptomeningeal_met	no
DSCC1	2.72051	8.04252e-21	1.48457e-16	Leptomeningeal_met	no
TMEM158	2.40284	8.13299e-21	1.50127e-16	Leptomeningeal_met	no
CENPU	1.17968	8.14303e-21	1.50312e-16	Leptomeningeal_met	no
CEP152	2.40166	8.82775e-21	1.62951e-16	Leptomeningeal_met	no
PPM1E	8.71381	1.22995e-20	2.27037e-16	Leptomeningeal_met	no
DRP2	9.15663	1.22995e-20	2.27037e-16	Leptomeningeal_met	no
PART1	9.11098	1.22995e-20	2.27037e-16	Leptomeningeal_met	no
TCEAL5	9.17013	1.22995e-20	2.27037e-16	Leptomeningeal_met	no
E2F8	8.36014	1.22995e-20	2.27037e-16	Leptomeningeal_met	no
KCNIP4	8.96623	1.22995e-20	2.27037e-16	Leptomeningeal_met	no
AC104072.1	8.73128	1.22995e-20	2.27037e-16	Leptomeningeal_met	no
PLXNA2	1.84672	1.36325e-20	2.51642e-16	Leptomeningeal_met	no
ZBTB18	2.36917	1.44199e-20	2.66176e-16	Leptomeningeal_met	no
RAB15	1.76996	1.59955e-20	2.95261e-16	Leptomeningeal_met	no
ATP2A2	0.983366	1.60846e-20	2.96905e-16	Leptomeningeal_met	no
SLC6A8	0.112737	1.64167e-20	3.03036e-16	Leptomeningeal_met	no
SOX9	2.46874	1.67844e-20	3.09823e-16	Leptomeningeal_met	no
OXR1	1.32637	1.93531e-20	3.57239e-16	Leptomeningeal_met	no
JAKMIP2	9.31822	1.9572e-20	3.6128e-16	Leptomeningeal_met	no
SLC24A3	9.43905	1.9572e-20	3.6128e-16	Leptomeningeal_met	no
PCNA	1.32335	2.07039e-20	3.82174e-16	Leptomeningeal_met	no
GOLGA7B	2.20346	2.13917e-20	3.94869e-16	Leptomeningeal_met	no
PPIG	1.42596	2.20172e-20	4.06416e-16	Leptomeningeal_met	no
RBMS3	1.62892	2.5252e-20	4.66126e-16	Leptomeningeal_met	no
FAM184B	3.62895	2.53081e-20	4.67162e-16	Leptomeningeal_met	no
NKX2-2	2.56499	2.57795e-20	4.75863e-16	Leptomeningeal_met	no
FAM133B	1.34113	2.58679e-20	4.77496e-16	Leptomeningeal_met	no
CALM2	0.476457	2.60853e-20	4.81509e-16	Leptomeningeal_met	no
MAPK4	1.76678	2.66019e-20	4.91045e-16	Leptomeningeal_met	no
PLXNA4	4.6243	2.94078e-20	5.42839e-16	Leptomeningeal_met	no
TRIM33	1.52726	2.96884e-20	5.48018e-16	Leptomeningeal_met	no
CCDC184	9.01846	3.11446e-20	5.74898e-16	Leptomeningeal_met	no
ACAN	8.82114	3.11446e-20	5.74898e-16	Leptomeningeal_met	no
BRINP1	8.95999	3.11446e-20	5.74898e-16	Leptomeningeal_met	no
SVOP	8.70124	3.11446e-20	5.74898e-16	Leptomeningeal_met	no
MSX1	2.02139	3.11592e-20	5.75169e-16	Leptomeningeal_met	no
DNMT1	1.43384	3.16701e-20	5.84597e-16	Leptomeningeal_met	no
PIMREG	2.80911	3.25726e-20	6.01257e-16	Leptomeningeal_met	no
HEY1	1.45295	3.53084e-20	6.51758e-16	Leptomeningeal_met	no
UBE2H	0.941964	3.57061e-20	6.59098e-16	Leptomeningeal_met	no
PRKAR1B	1.3011	3.5843e-20	6.61626e-16	Leptomeningeal_met	no
SACS	2.22034	3.63379e-20	6.70761e-16	Leptomeningeal_met	no
YIPF4	1.35087	3.68613e-20	6.80423e-16	Leptomeningeal_met	no
FKBP1A	0.679384	3.89752e-20	7.19442e-16	Leptomeningeal_met	no
C1orf115	2.23097	3.91523e-20	7.22712e-16	Leptomeningeal_met	no
SHISA2	2.36643	4.05986e-20	7.4941e-16	Leptomeningeal_met	no
PPP1R9A	2.07467	4.66493e-20	8.61099e-16	Leptomeningeal_met	no
GPSM2	2.03687	4.75136e-20	8.77054e-16	Leptomeningeal_met	no
AKAP12	1.72319	4.75418e-20	8.77574e-16	Leptomeningeal_met	no
FRMPD4	8.95536	4.95596e-20	9.14822e-16	Leptomeningeal_met	no
HOOK1	9.0431	4.95596e-20	9.14822e-16	Leptomeningeal_met	no
GUCY1A2	8.85666	4.95596e-20	9.14822e-16	Leptomeningeal_met	no
WNK2	2.02588	5.38065e-20	9.93214e-16	Leptomeningeal_met	no
PALM2-AKAP2	1.24007	5.55001e-20	1.02448e-15	Leptomeningeal_met	no
FRZB	2.11096	5.64115e-20	1.0413e-15	Leptomeningeal_met	no
TMEM145	2.31916	5.90926e-20	1.09079e-15	Leptomeningeal_met	no
ABAT	2.92828	6.64976e-20	1.22748e-15	Leptomeningeal_met	no
FAM171A1	2.22338	6.78219e-20	1.25192e-15	Leptomeningeal_met	no
SOGA1	1.297	7.29409e-20	1.34642e-15	Leptomeningeal_met	no
PDE11A	4.62771	7.37595e-20	1.36153e-15	Leptomeningeal_met	no
RUNX3	1.51308	7.71736e-20	1.42455e-15	Leptomeningeal_met	no
TTK	8.60463	7.88629e-20	1.45573e-15	Leptomeningeal_met	no
ZDHHC22	8.91594	7.88629e-20	1.45573e-15	Leptomeningeal_met	no
SH3GL3	9.04182	7.88629e-20	1.45573e-15	Leptomeningeal_met	no
SRSF7	0.993425	8.2711e-20	1.52676e-15	Leptomeningeal_met	no
RNF125	2.37066	8.62596e-20	1.59227e-15	Leptomeningeal_met	no
KIAA1211L	4.31606	8.8406e-20	1.63189e-15	Leptomeningeal_met	no
STIL	3.59179	1.19476e-19	2.2054e-15	Leptomeningeal_met	no
PSD2	8.89049	1.25492e-19	2.31646e-15	Leptomeningeal_met	no
KSR2	9.08877	1.25492e-19	2.31646e-15	Leptomeningeal_met	no
VAMP2	1.15014	1.35861e-19	2.50785e-15	Leptomeningeal_met	no
PTPN14	1.27403	1.43995e-19	2.658e-15	Leptomeningeal_met	no
ARID5B	1.12871	1.64115e-19	3.02939e-15	Leptomeningeal_met	no
LIFR	1.7884	1.78761e-19	3.29975e-15	Leptomeningeal_met	no
UGT8	2.75192	1.92131e-19	3.54655e-15	Leptomeningeal_met	no
SCRT1	8.78255	1.99692e-19	3.68611e-15	Leptomeningeal_met	no
GRM3	8.81444	1.99692e-19	3.68611e-15	Leptomeningeal_met	no
KCNV1	8.93613	1.99692e-19	3.68611e-15	Leptomeningeal_met	no
MAP4K4	0.860633	2.03593e-19	3.75813e-15	Leptomeningeal_met	no
MAP7	5.12947	2.16648e-19	3.99911e-15	Leptomeningeal_met	no
TAF2	1.71815	2.34003e-19	4.31946e-15	Leptomeningeal_met	no
ZNF302	2.0446	2.46955e-19	4.55855e-15	Leptomeningeal_met	no
NEUROD1	5.48981	2.48799e-19	4.59258e-15	Leptomeningeal_met	no
TBXA2R	2.14313	3.04662e-19	5.62375e-15	Leptomeningeal_met	no
CDYL2	3.68216	3.06925e-19	5.66554e-15	Leptomeningeal_met	no
DDX3Y	1.04157	3.16041e-19	5.83379e-15	Leptomeningeal_met	no
ZFR2	8.9171	3.17765e-19	5.86562e-15	Leptomeningeal_met	no
PHACTR3	8.97018	3.17765e-19	5.86562e-15	Leptomeningeal_met	no
SLC14A1	9.52819	3.17765e-19	5.86562e-15	Leptomeningeal_met	no
XRCC2	8.71512	3.17765e-19	5.86562e-15	Leptomeningeal_met	no
SLC6A7	8.75547	3.17765e-19	5.86562e-15	Leptomeningeal_met	no
SMC6	1.5375	3.20634e-19	5.91858e-15	Leptomeningeal_met	no
LRP12	1.8978	3.25101e-19	6.00105e-15	Leptomeningeal_met	no
INKA2	2.51265	3.63933e-19	6.71784e-15	Leptomeningeal_met	no
LHX6	3.17544	3.95931e-19	7.3085e-15	Leptomeningeal_met	no
DYRK1A	0.165686	4.34047e-19	8.01207e-15	Leptomeningeal_met	no
LGALSL	1.74018	4.60981e-19	8.50926e-15	Leptomeningeal_met	no
RAPGEF5	2.81995	4.68033e-19	8.63943e-15	Leptomeningeal_met	no
LINC01106	8.77061	5.05652e-19	9.33383e-15	Leptomeningeal_met	no
AL365361.1	9.21325	5.05652e-19	9.33383e-15	Leptomeningeal_met	no
SYNDIG1	8.68581	5.05652e-19	9.33383e-15	Leptomeningeal_met	no
KDM4B	1.36149	5.2561e-19	9.70224e-15	Leptomeningeal_met	no
NHSL1	1.60189	5.44217e-19	1.00457e-14	Leptomeningeal_met	no
MTSS1	1.70568	5.89078e-19	1.08738e-14	Leptomeningeal_met	no
ANKRD44	1.43934	6.81212e-19	1.25745e-14	Leptomeningeal_met	no
LRATD2	1.53407	7.40142e-19	1.36623e-14	Leptomeningeal_met	no
RIDA	1.37269	7.44771e-19	1.37477e-14	Leptomeningeal_met	no
EXO1	8.32934	8.04636e-19	1.48528e-14	Leptomeningeal_met	no
LUCAT1	8.69548	8.04636e-19	1.48528e-14	Leptomeningeal_met	no
DEPDC1B	8.53487	8.04636e-19	1.48528e-14	Leptomeningeal_met	no
ST6GALNAC5	8.92369	8.04636e-19	1.48528e-14	Leptomeningeal_met	no
LRRC7	8.69858	8.04636e-19	1.48528e-14	Leptomeningeal_met	no
STK32B	2.91557	8.75917e-19	1.61686e-14	Leptomeningeal_met	no
PCSK7	1.66625	9.43361e-19	1.74135e-14	Leptomeningeal_met	no
ATRNL1	2.81984	9.79485e-19	1.80803e-14	Leptomeningeal_met	no
SEPTIN11	1.33874	9.95131e-19	1.83691e-14	Leptomeningeal_met	no
CCL18	0.789446	9.97442e-19	1.84118e-14	Leptomeningeal_met	no
FARP2	1.23553	1.03919e-18	1.91825e-14	Leptomeningeal_met	no
DMTN	1.75105	1.16026e-18	2.14173e-14	Leptomeningeal_met	no
HOXD8	1.94923	1.2465e-18	2.30091e-14	Leptomeningeal_met	no
TENM2	9.15444	1.28041e-18	2.36352e-14	Leptomeningeal_met	no
ESCO2	8.55833	1.28041e-18	2.36352e-14	Leptomeningeal_met	no
ERICH3	9.16282	1.28041e-18	2.36352e-14	Leptomeningeal_met	no
CAP2	2.29571	1.35131e-18	2.49439e-14	Leptomeningeal_met	no
SERPINF1	0.179421	1.38525e-18	2.55704e-14	Leptomeningeal_met	no
KNTC1	2.09609	1.51231e-18	2.79158e-14	Leptomeningeal_met	no
PABPC1L	1.09667	1.51644e-18	2.7992e-14	Leptomeningeal_met	no
PTMS	0.577777	1.54962e-18	2.86044e-14	Leptomeningeal_met	no
KBTBD6	1.76228	1.89709e-18	3.50183e-14	Leptomeningeal_met	no
CEP55	8.61192	2.03753e-18	3.76108e-14	Leptomeningeal_met	no
HELLPAR	9.24781	2.03753e-18	3.76108e-14	Leptomeningeal_met	no
HS3ST1	2.38116	2.20304e-18	4.06659e-14	Leptomeningeal_met	no
HRH2	2.25093	2.23803e-18	4.13117e-14	Leptomeningeal_met	no
RNF144B	1.50575	2.28863e-18	4.22459e-14	Leptomeningeal_met	no
CCT4	0.805663	2.30499e-18	4.25479e-14	Leptomeningeal_met	no
CACNB2	5.0296	2.51879e-18	4.64943e-14	Leptomeningeal_met	no
PPFIBP1	1.11741	2.51907e-18	4.64996e-14	Leptomeningeal_met	no
LRRTM2	4.42289	2.72974e-18	5.03883e-14	Leptomeningeal_met	no
OGDHL	3.68303	2.99376e-18	5.52618e-14	Leptomeningeal_met	no
CDC45	2.83409	3.02021e-18	5.57501e-14	Leptomeningeal_met	no
PMEPA1	1.69492	3.15114e-18	5.81668e-14	Leptomeningeal_met	no
CDH18	8.78865	3.24236e-18	5.98508e-14	Leptomeningeal_met	no
EDN1	9.15972	3.24236e-18	5.98508e-14	Leptomeningeal_met	no
FSD1	8.51128	3.24236e-18	5.98508e-14	Leptomeningeal_met	no
SORCS3	8.83051	3.24236e-18	5.98508e-14	Leptomeningeal_met	no
TICRR	8.30573	3.24236e-18	5.98508e-14	Leptomeningeal_met	no
ZWILCH	2.07377	3.31227e-18	6.11412e-14	Leptomeningeal_met	no
BX664727.3	1.39783	3.36159e-18	6.20516e-14	Leptomeningeal_met	no
RAB2A	0.873794	3.57072e-18	6.59119e-14	Leptomeningeal_met	no
P2RX7	1.24668	4.07331e-18	7.51893e-14	Leptomeningeal_met	no
NEDD9	1.01791	4.6937e-18	8.6641e-14	Leptomeningeal_met	no
LOXL3	2.16575	4.81655e-18	8.89087e-14	Leptomeningeal_met	no
ZDHHC23	2.96219	4.95458e-18	9.14567e-14	Leptomeningeal_met	no
NUFIP2	1.02231	4.98581e-18	9.2033e-14	Leptomeningeal_met	no
KCNE4	1.52685	5.03985e-18	9.30306e-14	Leptomeningeal_met	no
POLQ	8.52436	5.1597e-18	9.52428e-14	Leptomeningeal_met	no
KCNH2	8.50852	5.1597e-18	9.52428e-14	Leptomeningeal_met	no
C1QL2	8.54005	5.1597e-18	9.52428e-14	Leptomeningeal_met	no
HSPB1	0.16209	5.33359e-18	9.84527e-14	Leptomeningeal_met	no
ZDHHC14	1.47441	5.84712e-18	1.07932e-13	Leptomeningeal_met	no
TRIM37	1.74554	6.09076e-18	1.12429e-13	Leptomeningeal_met	no
TMEM70	1.25141	6.1197e-18	1.12964e-13	Leptomeningeal_met	no
MID1	1.57503	6.73855e-18	1.24387e-13	Leptomeningeal_met	no
HDAC4	1.14257	6.8885e-18	1.27155e-13	Leptomeningeal_met	no
TMX2	0.113098	7.28287e-18	1.34435e-13	Leptomeningeal_met	no
TRO	1.27782	7.74488e-18	1.42963e-13	Leptomeningeal_met	no
REV3L	1.50829	8.07377e-18	1.49034e-13	Leptomeningeal_met	no
KCNJ9	8.53551	8.21092e-18	1.51565e-13	Leptomeningeal_met	no
LRRN3	9.13826	8.21092e-18	1.51565e-13	Leptomeningeal_met	no
RBP4	8.42008	8.21092e-18	1.51565e-13	Leptomeningeal_met	no
PNMA8C	8.79454	8.21092e-18	1.51565e-13	Leptomeningeal_met	no
NDUFAB1	0.123879	8.38836e-18	1.54841e-13	Leptomeningeal_met	no
PXDN	0.917778	8.75309e-18	1.61573e-13	Leptomeningeal_met	no
TMPO	1.15683	9.8638e-18	1.82076e-13	Leptomeningeal_met	no
LY96	0.787785	1.06904e-17	1.97334e-13	Leptomeningeal_met	no
ADAM17	1.55141	1.09271e-17	2.01703e-13	Leptomeningeal_met	no
TIAM1	0.308123	1.20414e-17	2.22272e-13	Leptomeningeal_met	no
TCEAL7	8.73715	1.30667e-17	2.41198e-13	Leptomeningeal_met	no
IQSEC3	8.7749	1.30667e-17	2.41198e-13	Leptomeningeal_met	no
AC096576.6	9.69209	1.30667e-17	2.41198e-13	Leptomeningeal_met	no
TLCD3B	8.52445	1.30667e-17	2.41198e-13	Leptomeningeal_met	no
HIVEP3	0.180721	1.36424e-17	2.51825e-13	Leptomeningeal_met	no
NEMF	1.46309	1.38253e-17	2.55201e-13	Leptomeningeal_met	no
VDAC1	0.100091	1.49753e-17	2.76429e-13	Leptomeningeal_met	no
ADH5	0.122226	1.56495e-17	2.88875e-13	Leptomeningeal_met	no
TUBB2A	1.22424	2.02979e-17	3.74679e-13	Leptomeningeal_met	no
RALYL	8.63425	2.07944e-17	3.83843e-13	Leptomeningeal_met	no
C5orf34	8.27346	2.07944e-17	3.83843e-13	Leptomeningeal_met	no
CUX2	8.51296	2.07944e-17	3.83843e-13	Leptomeningeal_met	no
PRICKLE2	1.86127	2.12703e-17	3.92628e-13	Leptomeningeal_met	no
WDR76	2.33947	2.14965e-17	3.96805e-13	Leptomeningeal_met	no
ZBTB7A	1.50096	2.18215e-17	4.02803e-13	Leptomeningeal_met	no
ELMO1	1.77375	2.20544e-17	4.07103e-13	Leptomeningeal_met	no
PCBP1	0.648914	2.8304e-17	5.22464e-13	Leptomeningeal_met	no
SLC2A3	0.868976	2.88043e-17	5.31699e-13	Leptomeningeal_met	no
RGMB	0.257346	3.36468e-17	6.21086e-13	Leptomeningeal_met	no
DYRK3	2.31509	3.85957e-17	7.12438e-13	Leptomeningeal_met	no
PNMA3	2.50265	4.2781e-17	7.89694e-13	Leptomeningeal_met	no
MEGF9	0.333085	4.79442e-17	8.85001e-13	Leptomeningeal_met	no
AP3D1	0.928454	4.98466e-17	9.20119e-13	Leptomeningeal_met	no
WIPF3	1.0235	5.21806e-17	9.63202e-13	Leptomeningeal_met	no
PALM	1.33951	6.12005e-17	1.1297e-12	Leptomeningeal_met	no
MAGT1	0.177632	6.20993e-17	1.14629e-12	Leptomeningeal_met	no
HSPA4L	1.94546	6.27205e-17	1.15776e-12	Leptomeningeal_met	no
FOXC1	1.90185	6.376e-17	1.17695e-12	Leptomeningeal_met	no
MPHOSPH10	1.47431	6.99233e-17	1.29071e-12	Leptomeningeal_met	no
CACNA1C	4.15347	7.00094e-17	1.2923e-12	Leptomeningeal_met	no
FAM81A	3.97526	7.04697e-17	1.3008e-12	Leptomeningeal_met	no
LINC00839	2.24136	7.24593e-17	1.33753e-12	Leptomeningeal_met	no
CAMK2G	1.86351	7.29525e-17	1.34663e-12	Leptomeningeal_met	no
KTN1	1.18376	7.36576e-17	1.35965e-12	Leptomeningeal_met	no
MGAT4A	1.63207	7.54057e-17	1.39191e-12	Leptomeningeal_met	no
ANKRD28	0.693338	7.82075e-17	1.44363e-12	Leptomeningeal_met	no
ARID4A	1.79109	8.37372e-17	1.54571e-12	Leptomeningeal_met	no
ALDH18A1	1.20221	8.51287e-17	1.57139e-12	Leptomeningeal_met	no
EFNA3	2.08761	8.89565e-17	1.64205e-12	Leptomeningeal_met	no
STX1A	2.102	8.94179e-17	1.65057e-12	Leptomeningeal_met	no
AGO2	1.28688	9.22575e-17	1.70298e-12	Leptomeningeal_met	no
CENPN	1.84596	9.26181e-17	1.70964e-12	Leptomeningeal_met	no
ZNF623	1.35735	9.32043e-17	1.72046e-12	Leptomeningeal_met	no
L1CAM	0.379735	9.43152e-17	1.74096e-12	Leptomeningeal_met	no
SRGAP3	2.19699	9.69247e-17	1.78913e-12	Leptomeningeal_met	no
PLK2	0.839909	1.03584e-16	1.91205e-12	Leptomeningeal_met	no
SYBU	1.35413	1.12743e-16	2.08113e-12	Leptomeningeal_met	no
CCDC50	1.16956	1.12954e-16	2.08502e-12	Leptomeningeal_met	no
DDIT4	0.519931	1.18736e-16	2.19175e-12	Leptomeningeal_met	no
BRCA1	2.04196	1.1979e-16	2.2112e-12	Leptomeningeal_met	no
PTK2	1.02765	1.28087e-16	2.36437e-12	Leptomeningeal_met	no
MEG8	2.53074	1.3921e-16	2.56967e-12	Leptomeningeal_met	no
IVNS1ABP	0.873172	1.45411e-16	2.68414e-12	Leptomeningeal_met	no
CPEB4	1.66356	1.47111e-16	2.71552e-12	Leptomeningeal_met	no
PKD2	0.208389	1.49034e-16	2.75101e-12	Leptomeningeal_met	no
TTL	1.32	1.49715e-16	2.76359e-12	Leptomeningeal_met	no
SGK3	0.230897	1.54244e-16	2.8472e-12	Leptomeningeal_met	no
PLK4	4.08598	1.58041e-16	2.91728e-12	Leptomeningeal_met	no
TIMELESS	1.70089	1.59162e-16	2.93797e-12	Leptomeningeal_met	no
CAMSAP2	1.70392	1.66249e-16	3.06879e-12	Leptomeningeal_met	no
DHTKD1	2.11142	1.68495e-16	3.11024e-12	Leptomeningeal_met	no
DNMT3A	1.14146	1.72033e-16	3.17555e-12	Leptomeningeal_met	no
SUPT16H	1.19337	1.81178e-16	3.34437e-12	Leptomeningeal_met	no
NT5DC3	0.350525	1.84481e-16	3.40533e-12	Leptomeningeal_met	no
SLC35F1	5.35648	1.85427e-16	3.42281e-12	Leptomeningeal_met	no
LRRC8A	0.143483	1.8659e-16	3.44427e-12	Leptomeningeal_met	no
PPP1R1B	3.24431	1.93364e-16	3.5693e-12	Leptomeningeal_met	no
TSPAN5	1.81021	1.97554e-16	3.64665e-12	Leptomeningeal_met	no
ANKRD50	1.56169	2.00059e-16	3.69289e-12	Leptomeningeal_met	no
NACC1	1.14135	2.15754e-16	3.98261e-12	Leptomeningeal_met	no
RAI14	0.274494	2.19947e-16	4.05999e-12	Leptomeningeal_met	no
RTL8C	0.114437	2.23519e-16	4.12594e-12	Leptomeningeal_met	no
ADCY9	0.10047	2.31546e-16	4.27412e-12	Leptomeningeal_met	no
E2F3	1.57131	2.35334e-16	4.34402e-12	Leptomeningeal_met	no
FAM120AOS	0.102826	2.35757e-16	4.35183e-12	Leptomeningeal_met	no
RNF145	0.827535	2.48469e-16	4.5865e-12	Leptomeningeal_met	no
FBXL18	1.6567	2.6218e-16	4.83958e-12	Leptomeningeal_met	no
CARM1	0.998247	2.62183e-16	4.83963e-12	Leptomeningeal_met	no
SLC16A1	1.12971	2.73091e-16	5.04099e-12	Leptomeningeal_met	no
PTPRF	0.926736	2.92872e-16	5.40612e-12	Leptomeningeal_met	no
NOP56	0.992429	3.04608e-16	5.62276e-12	Leptomeningeal_met	no
MAPRE2	1.23296	3.06907e-16	5.6652e-12	Leptomeningeal_met	no
TNRC6B	1.66007	3.12395e-16	5.7665e-12	Leptomeningeal_met	no
RBM6	1.06143	3.16907e-16	5.84979e-12	Leptomeningeal_met	no
FLRT2	1.94477	3.23053e-16	5.96323e-12	Leptomeningeal_met	no
CCNG2	1.10813	3.30715e-16	6.10467e-12	Leptomeningeal_met	no
SLC4A3	1.66675	3.4816e-16	6.42669e-12	Leptomeningeal_met	no
HAS2	2.11147	3.69221e-16	6.81545e-12	Leptomeningeal_met	no
DDX39A	0.852244	3.69354e-16	6.8179e-12	Leptomeningeal_met	no
RBM33	1.22571	3.81717e-16	7.04611e-12	Leptomeningeal_met	no
RGCC	1.66559	3.9229e-16	7.24128e-12	Leptomeningeal_met	no
SLC15A4	0.291655	4.00213e-16	7.38754e-12	Leptomeningeal_met	no
MAGI2-AS3	0.346337	4.11059e-16	7.58774e-12	Leptomeningeal_met	no
KMT5A	1.21345	4.2482e-16	7.84175e-12	Leptomeningeal_met	no
AC068587.4	0.134456	4.34315e-16	8.01703e-12	Leptomeningeal_met	no
KMT2E	1.27817	4.36228e-16	8.05233e-12	Leptomeningeal_met	no
AP2B1	1.00964	4.65373e-16	8.59032e-12	Leptomeningeal_met	no
FGF13	2.20152	4.92173e-16	9.08503e-12	Leptomeningeal_met	no
FRY	2.38964	4.95013e-16	9.13745e-12	Leptomeningeal_met	no
SPPL2A	0.131337	5.05147e-16	9.3245e-12	Leptomeningeal_met	no
MYO1D	0.235973	5.22955e-16	9.65323e-12	Leptomeningeal_met	no
CSPP1	1.98447	5.36544e-16	9.90407e-12	Leptomeningeal_met	no
NUDCD1	1.13673	5.74224e-16	1.05996e-11	Leptomeningeal_met	no
ADGRL2	3.20553	6.2054e-16	1.14545e-11	Leptomeningeal_met	no
IDI1	0.193956	6.43973e-16	1.18871e-11	Leptomeningeal_met	no
MAP2K4	1.52067	7.34457e-16	1.35573e-11	Leptomeningeal_met	no
ARID3A	2.07588	7.42816e-16	1.37116e-11	Leptomeningeal_met	no
RASD1	1.44664	7.83791e-16	1.4468e-11	Leptomeningeal_met	no
NFIX	1.20201	7.95492e-16	1.4684e-11	Leptomeningeal_met	no
MCF2L	1.11542	8.12189e-16	1.49922e-11	Leptomeningeal_met	no
ANKRD36	2.34774	8.43912e-16	1.55778e-11	Leptomeningeal_met	no
SLCO1C1	4.09566	8.51525e-16	1.57183e-11	Leptomeningeal_met	no
AL031595.3	4.37027	8.9538e-16	1.65278e-11	Leptomeningeal_met	no
LINC01719	3.12738	9.44442e-16	1.74335e-11	Leptomeningeal_met	no
SREK1	1.31104	9.81187e-16	1.81117e-11	Leptomeningeal_met	no
APOC2	2.33427	1.00589e-15	1.85677e-11	Leptomeningeal_met	no
CENPO	1.81034	1.04578e-15	1.9304e-11	Leptomeningeal_met	no
SRCIN1	1.61028	1.13445e-15	2.09407e-11	Leptomeningeal_met	no
CREB5	1.95172	1.13927e-15	2.10298e-11	Leptomeningeal_met	no
MPPED2	0.317681	1.15565e-15	2.13322e-11	Leptomeningeal_met	no
KLF5	2.09109	1.21125e-15	2.23584e-11	Leptomeningeal_met	no
SHROOM1	1.49798	1.21169e-15	2.23666e-11	Leptomeningeal_met	no
HYLS1	1.84481	1.21319e-15	2.23944e-11	Leptomeningeal_met	no
AC005261.1	1.1236	1.23823e-15	2.28565e-11	Leptomeningeal_met	no
MCM6	1.50625	1.29134e-15	2.38368e-11	Leptomeningeal_met	no
PSMA3-AS1	0.115375	1.31136e-15	2.42063e-11	Leptomeningeal_met	no
H3F3A	0.545723	1.31436e-15	2.42617e-11	Leptomeningeal_met	no
SALL4	2.10503	1.43777e-15	2.65397e-11	Leptomeningeal_met	no
PSMG2	0.101539	1.63028e-15	3.00934e-11	Leptomeningeal_met	no
LUC7L3	0.911588	1.68795e-15	3.11578e-11	Leptomeningeal_met	no
ZNF385D	1.77649	1.68967e-15	3.11896e-11	Leptomeningeal_met	no
ACTR3B	1.6297	1.71664e-15	3.16874e-11	Leptomeningeal_met	no
LUC7L	0.97871	1.8858e-15	3.481e-11	Leptomeningeal_met	no
SORT1	0.666044	1.96418e-15	3.62569e-11	Leptomeningeal_met	no
WWC1	3.41031	1.97469e-15	3.64508e-11	Leptomeningeal_met	no
MSH5	1.63627	2.08871e-15	3.85556e-11	Leptomeningeal_met	no
RPL39L	1.49227	2.15683e-15	3.9813e-11	Leptomeningeal_met	no
TMEM237	1.40172	2.31662e-15	4.27624e-11	Leptomeningeal_met	no
OPTN	0.184949	2.3754e-15	4.38475e-11	Leptomeningeal_met	no
NRIP3	1.97183	2.40087e-15	4.43177e-11	Leptomeningeal_met	no
MYO6	2.16233	2.45005e-15	4.52254e-11	Leptomeningeal_met	no
MIS18BP1	1.73035	2.47641e-15	4.57121e-11	Leptomeningeal_met	no
DOK6	3.16222	2.50506e-15	4.6241e-11	Leptomeningeal_met	no
BRD4	0.946976	2.56473e-15	4.73423e-11	Leptomeningeal_met	no
FLNB	1.01507	2.57487e-15	4.75296e-11	Leptomeningeal_met	no
OCIAD1	0.150713	2.60845e-15	4.81494e-11	Leptomeningeal_met	no
VIRMA	1.33202	2.61994e-15	4.83615e-11	Leptomeningeal_met	no
ARL8B	0.117245	2.65826e-15	4.90688e-11	Leptomeningeal_met	no
ID1	2.04184	2.71859e-15	5.01825e-11	Leptomeningeal_met	no
IFRD1	0.896421	3.18083e-15	5.8715e-11	Leptomeningeal_met	no
SIPA1L1	1.72872	3.39468e-15	6.26625e-11	Leptomeningeal_met	no
ZBTB16	0.36009	3.42403e-15	6.32042e-11	Leptomeningeal_met	no
PCDH10	3.56453	3.48024e-15	6.42418e-11	Leptomeningeal_met	no
PUS7	1.67058	3.55068e-15	6.55421e-11	Leptomeningeal_met	no
ATP6V0A1	0.911186	3.57848e-15	6.60552e-11	Leptomeningeal_met	no
HOOK3	1.33563	3.66569e-15	6.76649e-11	Leptomeningeal_met	no
ODC1	1.05475	3.70687e-15	6.84252e-11	Leptomeningeal_met	no
XPO1	0.833728	3.72824e-15	6.88196e-11	Leptomeningeal_met	no
CKS1B	1.12846	3.7373e-15	6.89868e-11	Leptomeningeal_met	no
SDHA	0.116575	3.7672e-15	6.95388e-11	Leptomeningeal_met	no
ADAP1	1.90031	4.02913e-15	7.43737e-11	Leptomeningeal_met	no
NSMF	0.992735	4.33663e-15	8.00498e-11	Leptomeningeal_met	no
C2orf69	1.69421	4.3477e-15	8.02542e-11	Leptomeningeal_met	no
ARL4A	0.973933	4.38744e-15	8.09877e-11	Leptomeningeal_met	no
GINS2	1.57283	4.59233e-15	8.47698e-11	Leptomeningeal_met	no
PDHB	0.174487	4.67288e-15	8.62566e-11	Leptomeningeal_met	no
SLC38A1	1.34969	4.81302e-15	8.88436e-11	Leptomeningeal_met	no
TMEM38A	1.97899	4.9707e-15	9.17542e-11	Leptomeningeal_met	no
DTNB	1.47308	5.17519e-15	9.55287e-11	Leptomeningeal_met	no
ARHGEF39	3.49487	5.18015e-15	9.56203e-11	Leptomeningeal_met	no
SAMD5	3.48339	5.19097e-15	9.58201e-11	Leptomeningeal_met	no
CYP7B1	2.12845	5.19596e-15	9.59122e-11	Leptomeningeal_met	no
SYNPR	2.4244	5.34024e-15	9.85756e-11	Leptomeningeal_met	no
PHLDB2	2.07987	5.51388e-15	1.01781e-10	Leptomeningeal_met	no
INSIG2	1.22399	5.57556e-15	1.02919e-10	Leptomeningeal_met	no
PPP1R1A	4.55136	5.73486e-15	1.0586e-10	Leptomeningeal_met	no
MINDY3	0.126759	5.7568e-15	1.06265e-10	Leptomeningeal_met	no
ETS2	0.706275	5.86568e-15	1.08275e-10	Leptomeningeal_met	no
ERP44	0.210488	5.97697e-15	1.10329e-10	Leptomeningeal_met	no
SCARB2	0.112389	6.0909e-15	1.12432e-10	Leptomeningeal_met	no
TAF1D	0.962226	6.46971e-15	1.19424e-10	Leptomeningeal_met	no
TAFA5	1.10164	6.58834e-15	1.21614e-10	Leptomeningeal_met	no
VMP1	0.663636	6.87181e-15	1.26847e-10	Leptomeningeal_met	no
CXCL14	0.534984	7.00839e-15	1.29368e-10	Leptomeningeal_met	no
SOBP	1.48851	7.29125e-15	1.34589e-10	Leptomeningeal_met	no
LRRC4	4.0278	8.02137e-15	1.48066e-10	Leptomeningeal_met	no
SPIDR	0.94632	8.21846e-15	1.51704e-10	Leptomeningeal_met	no
GLP1R	2.36393	8.49649e-15	1.56837e-10	Leptomeningeal_met	no
MGP	0.746394	8.75268e-15	1.61566e-10	Leptomeningeal_met	no
ADAM33	0.989668	9.02715e-15	1.66632e-10	Leptomeningeal_met	no
C1QTNF6	1.0257	9.56534e-15	1.76567e-10	Leptomeningeal_met	no
DYNLT3	0.123093	9.89061e-15	1.82571e-10	Leptomeningeal_met	no
MXD3	1.562	9.98059e-15	1.84232e-10	Leptomeningeal_met	no
DLGAP3	4.57437	1.00129e-14	1.84829e-10	Leptomeningeal_met	no
FGD1	1.14416	1.03527e-14	1.91101e-10	Leptomeningeal_met	no
PAICS	1.02945	1.09139e-14	2.01459e-10	Leptomeningeal_met	no
FIGNL1	2.22645	1.13203e-14	2.08962e-10	Leptomeningeal_met	no
RANGAP1	0.882779	1.15928e-14	2.13991e-10	Leptomeningeal_met	no
MAGEC2	1.47545	1.1753e-14	2.16948e-10	Leptomeningeal_met	no
ASPH	0.840037	1.19464e-14	2.20518e-10	Leptomeningeal_met	no
NDUFS2	0.109527	1.19987e-14	2.21484e-10	Leptomeningeal_met	no
NPAS3	2.42836	1.21604e-14	2.24469e-10	Leptomeningeal_met	no
PLCXD1	1.14004	1.21688e-14	2.24624e-10	Leptomeningeal_met	no
CNTN4	1.63283	1.24516e-14	2.29844e-10	Leptomeningeal_met	no
ANKRD33B	3.0569	1.41692e-14	2.6155e-10	Leptomeningeal_met	no
EXOSC6	1.34019	1.41738e-14	2.61635e-10	Leptomeningeal_met	no
ADGRV1	3.44556	1.43093e-14	2.64136e-10	Leptomeningeal_met	no
SPART	0.119806	1.49012e-14	2.75061e-10	Leptomeningeal_met	no
RIC3	2.29755	1.57198e-14	2.90172e-10	Leptomeningeal_met	no
RPS6KA2	1.27667	1.605e-14	2.96267e-10	Leptomeningeal_met	no
AUTS2	1.34284	1.63875e-14	3.02497e-10	Leptomeningeal_met	no
IRS2	1.13345	1.64526e-14	3.03699e-10	Leptomeningeal_met	no
SPIRE1	0.173856	1.71368e-14	3.16329e-10	Leptomeningeal_met	no
N4BP2	3.3143	1.73991e-14	3.21171e-10	Leptomeningeal_met	no
UBE2V1	0.103798	1.78217e-14	3.2897e-10	Leptomeningeal_met	no
DHRS2	1.62938	1.81435e-14	3.34911e-10	Leptomeningeal_met	no
PUM1	1.08493	1.89726e-14	3.50216e-10	Leptomeningeal_met	no
PIK3C2A	1.37474	2.00147e-14	3.69451e-10	Leptomeningeal_met	no
SBDS	0.167029	2.03404e-14	3.75463e-10	Leptomeningeal_met	no
CLASP1	1.17779	2.08878e-14	3.85567e-10	Leptomeningeal_met	no
CASKIN1	1.84651	2.10408e-14	3.88392e-10	Leptomeningeal_met	no
RAB30	1.75688	2.16664e-14	3.99939e-10	Leptomeningeal_met	no
COL5A3	1.43848	2.19236e-14	4.04688e-10	Leptomeningeal_met	no
SETBP1	2.02026	2.20255e-14	4.06569e-10	Leptomeningeal_met	no
PIK3R1	1.14075	2.2789e-14	4.20662e-10	Leptomeningeal_met	no
SIN3B	1.11603	2.42322e-14	4.47303e-10	Leptomeningeal_met	no
MAPT	2.02383	2.48914e-14	4.5947e-10	Leptomeningeal_met	no
MAGI1	2.4553	2.52178e-14	4.65495e-10	Leptomeningeal_met	no
GPR19	3.58879	2.52323e-14	4.65763e-10	Leptomeningeal_met	no
DHX33	1.58805	2.60407e-14	4.80685e-10	Leptomeningeal_met	no
ZNF281	1.67649	2.6799e-14	4.94683e-10	Leptomeningeal_met	no
TERF1	1.3288	2.6817e-14	4.95016e-10	Leptomeningeal_met	no
NASP	1.01153	2.87396e-14	5.30504e-10	Leptomeningeal_met	no
BTBD8	2.54175	3.06569e-14	5.65897e-10	Leptomeningeal_met	no
ITM2A	0.961215	3.08552e-14	5.69555e-10	Leptomeningeal_met	no
FMNL2	1.48424	3.10491e-14	5.73136e-10	Leptomeningeal_met	no
CKAP2	1.58586	3.15313e-14	5.82035e-10	Leptomeningeal_met	no
NAT8L	0.822727	3.18563e-14	5.88036e-10	Leptomeningeal_met	no
CSAG1	0.239198	3.19345e-14	5.89479e-10	Leptomeningeal_met	no
TRIM58	2.44581	3.51494e-14	6.48823e-10	Leptomeningeal_met	no
SLC35B4	1.01658	3.67043e-14	6.77524e-10	Leptomeningeal_met	no
MS4A14	1.53076	3.80638e-14	7.0262e-10	Leptomeningeal_met	no
GSTM3	0.107031	3.97501e-14	7.33747e-10	Leptomeningeal_met	no
RTCB	0.103117	4.00747e-14	7.39739e-10	Leptomeningeal_met	no
PDK3	1.19294	4.16152e-14	7.68176e-10	Leptomeningeal_met	no
BOD1L1	1.62936	4.68154e-14	8.64165e-10	Leptomeningeal_met	no
ST3GAL1	0.806342	4.88283e-14	9.01321e-10	Leptomeningeal_met	no
MRPL20	0.117206	5.14705e-14	9.50093e-10	Leptomeningeal_met	no
ZNF330	0.160192	5.44753e-14	1.00556e-09	Leptomeningeal_met	no
BAHCC1	0.109654	6.24303e-14	1.1524e-09	Leptomeningeal_met	no
PREX1	1.13139	6.3042e-14	1.16369e-09	Leptomeningeal_met	no
SHROOM3	4.14616	6.66555e-14	1.23039e-09	Leptomeningeal_met	no
EFNB3	1.87627	6.70355e-14	1.23741e-09	Leptomeningeal_met	no
UTP23	1.33905	6.94058e-14	1.28116e-09	Leptomeningeal_met	no
TPM4	0.76678	7.06486e-14	1.3041e-09	Leptomeningeal_met	no
RAB7B	1.74003	7.10912e-14	1.31227e-09	Leptomeningeal_met	no
PILRB	0.736586	7.11117e-14	1.31265e-09	Leptomeningeal_met	no
CENPW	1.62331	7.51683e-14	1.38753e-09	Leptomeningeal_met	no
LEPROT	0.130002	7.57682e-14	1.39861e-09	Leptomeningeal_met	no
MYO1E	0.109818	7.58896e-14	1.40085e-09	Leptomeningeal_met	no
GTF2I	0.554336	7.59758e-14	1.40244e-09	Leptomeningeal_met	no
STK11	0.899292	7.81857e-14	1.44323e-09	Leptomeningeal_met	no
SYTL4	0.239985	8.13057e-14	1.50082e-09	Leptomeningeal_met	no
PARPBP	3.55624	8.17613e-14	1.50923e-09	Leptomeningeal_met	no
FGFR3	2.12293	1.00661e-13	1.8581e-09	Leptomeningeal_met	no
SSTR2	2.27057	1.02957e-13	1.90048e-09	Leptomeningeal_met	no
DCLK1	0.454325	1.05674e-13	1.95063e-09	Leptomeningeal_met	no
HELLS	2.3434	1.05854e-13	1.95395e-09	Leptomeningeal_met	no
FJX1	2.98968	1.15269e-13	2.12776e-09	Leptomeningeal_met	no
EME1	3.01138	1.15511e-13	2.13222e-09	Leptomeningeal_met	no
TEAD1	1.30745	1.15571e-13	2.13333e-09	Leptomeningeal_met	no
RGS5	1.27165	1.15813e-13	2.1378e-09	Leptomeningeal_met	no
CLSTN2	2.31112	1.15979e-13	2.14086e-09	Leptomeningeal_met	no
ASAP1	0.878245	1.17539e-13	2.16966e-09	Leptomeningeal_met	no
OSBPL6	3.30694	1.17958e-13	2.17738e-09	Leptomeningeal_met	no
CFDP1	0.119951	1.18405e-13	2.18563e-09	Leptomeningeal_met	no
MRPL14	0.155189	1.20059e-13	2.21618e-09	Leptomeningeal_met	no
CHST9	0.223248	1.24733e-13	2.30244e-09	Leptomeningeal_met	no
ARHGAP21	1.18032	1.25092e-13	2.30908e-09	Leptomeningeal_met	no
TPPP3	2.39361	1.25491e-13	2.31644e-09	Leptomeningeal_met	no
SNX2	0.153853	1.27262e-13	2.34914e-09	Leptomeningeal_met	no
ATG4B	0.899209	1.29932e-13	2.39841e-09	Leptomeningeal_met	no
DKC1	1.17239	1.35593e-13	2.50291e-09	Leptomeningeal_met	no
TNRC18	1.03721	1.37749e-13	2.54272e-09	Leptomeningeal_met	no
LINC00844	4.48901	1.42123e-13	2.62344e-09	Leptomeningeal_met	no
C3orf70	3.23103	1.48576e-13	2.74256e-09	Leptomeningeal_met	no
JPH1	2.14548	1.56333e-13	2.88576e-09	Leptomeningeal_met	no
ROBO1	2.01481	1.6033e-13	2.95954e-09	Leptomeningeal_met	no
RASL10A	4.5493	1.62829e-13	3.00567e-09	Leptomeningeal_met	no
ANKRD52	1.17649	1.84627e-13	3.40802e-09	Leptomeningeal_met	no
RAP1GAP2	2.04465	1.90845e-13	3.5228e-09	Leptomeningeal_met	no
MRAP2	3.73045	1.95812e-13	3.6145e-09	Leptomeningeal_met	no
HMGN4	0.221083	1.97443e-13	3.64459e-09	Leptomeningeal_met	no
NNT-AS1	0.144525	2.00504e-13	3.7011e-09	Leptomeningeal_met	no
TUBB3	1.60558	2.00819e-13	3.70692e-09	Leptomeningeal_met	no
NRXN2	0.984309	2.01981e-13	3.72837e-09	Leptomeningeal_met	no
ARHGAP29	1.66532	2.05443e-13	3.79226e-09	Leptomeningeal_met	no
MTERF3	1.33777	2.16389e-13	3.99432e-09	Leptomeningeal_met	no
NOL7	0.207012	2.1678e-13	4.00153e-09	Leptomeningeal_met	no
PAG1	0.949799	2.19263e-13	4.04738e-09	Leptomeningeal_met	no
GLCCI1	1.82245	2.325e-13	4.29172e-09	Leptomeningeal_met	no
ST5	0.192874	2.33591e-13	4.31185e-09	Leptomeningeal_met	no
FAM102B	1.34664	2.33834e-13	4.31633e-09	Leptomeningeal_met	no
NLGN4X	3.66328	2.47206e-13	4.56318e-09	Leptomeningeal_met	no
CRABP1	3.76199	2.65402e-13	4.89906e-09	Leptomeningeal_met	no
UBQLN1	0.140277	2.66633e-13	4.92178e-09	Leptomeningeal_met	no
GATM	1.81392	2.70271e-13	4.98893e-09	Leptomeningeal_met	no
PAQR5	2.75043	2.76591e-13	5.10559e-09	Leptomeningeal_met	no
TAF15	1.16058	2.80291e-13	5.17389e-09	Leptomeningeal_met	no
OLIG2	2.23987	2.9343e-13	5.41642e-09	Leptomeningeal_met	no
YIF1A	0.119631	2.98557e-13	5.51106e-09	Leptomeningeal_met	no
AOPEP	1.11004	3.03002e-13	5.59312e-09	Leptomeningeal_met	no
EFNB2	2.02092	3.12328e-13	5.76526e-09	Leptomeningeal_met	no
SLC9A3R1	0.123985	3.2324e-13	5.96668e-09	Leptomeningeal_met	no
RASGRF2	1.36541	3.32746e-13	6.14216e-09	Leptomeningeal_met	no
PPP1R14C	1.79226	3.40004e-13	6.27614e-09	Leptomeningeal_met	no
TUBA1B	0.328481	3.52999e-13	6.516e-09	Leptomeningeal_met	no
GATA4	0.188047	3.60315e-13	6.65106e-09	Leptomeningeal_met	no
FAM49A	1.75144	3.87155e-13	7.14649e-09	Leptomeningeal_met	no
DSP	1.97008	3.8734e-13	7.14991e-09	Leptomeningeal_met	no
WDHD1	1.77806	3.9405e-13	7.27377e-09	Leptomeningeal_met	no
LINC01474	3.43212	4.04312e-13	7.4632e-09	Leptomeningeal_met	no
GIPC3	1.89433	4.08676e-13	7.54376e-09	Leptomeningeal_met	no
CAST	0.220403	4.11732e-13	7.60015e-09	Leptomeningeal_met	no
ZFPM2-AS1	3.54235	4.16584e-13	7.68972e-09	Leptomeningeal_met	no
ABCD3	1.35169	4.28985e-13	7.91863e-09	Leptomeningeal_met	no
QKI	0.92206	4.38433e-13	8.09303e-09	Leptomeningeal_met	no
SLC26A2	1.38488	4.50241e-13	8.31099e-09	Leptomeningeal_met	no
SLC35E1	1.2681	4.80622e-13	8.87179e-09	Leptomeningeal_met	no
ENY2	0.942097	4.93591e-13	9.11119e-09	Leptomeningeal_met	no
JKAMP	0.193576	5.03613e-13	9.2962e-09	Leptomeningeal_met	no
FAR2	0.945093	5.1306e-13	9.47057e-09	Leptomeningeal_met	no
TBC1D16	0.103652	5.1521e-13	9.51027e-09	Leptomeningeal_met	no
COPS2	0.128568	5.1577e-13	9.52061e-09	Leptomeningeal_met	no
ABCC2	1.61395	5.48592e-13	1.01265e-08	Leptomeningeal_met	no
GHR	2.03388	5.5231e-13	1.01951e-08	Leptomeningeal_met	no
TCAF1	1.47599	5.52697e-13	1.02022e-08	Leptomeningeal_met	no
SCAP	0.138645	5.65774e-13	1.04436e-08	Leptomeningeal_met	no
WDR34	1.04279	5.70533e-13	1.05315e-08	Leptomeningeal_met	no
RAD51	3.13668	6.00501e-13	1.10846e-08	Leptomeningeal_met	no
PEX5L	2.90521	6.58396e-13	1.21533e-08	Leptomeningeal_met	no
CHP1	0.139782	6.62023e-13	1.22203e-08	Leptomeningeal_met	no
BMP7	1.57484	6.74841e-13	1.24569e-08	Leptomeningeal_met	no
ENAH	1.34747	6.7684e-13	1.24938e-08	Leptomeningeal_met	no
LINC00456	2.70336	6.88014e-13	1.27001e-08	Leptomeningeal_met	no
SEPTIN8	1.19342	7.24935e-13	1.33816e-08	Leptomeningeal_met	no
CYP2U1	0.166413	7.3698e-13	1.36039e-08	Leptomeningeal_met	no
DBF4	1.85086	7.79349e-13	1.4386e-08	Leptomeningeal_met	no
EI24	1.06338	8.30633e-13	1.53326e-08	Leptomeningeal_met	no
NPTN	0.234646	8.33173e-13	1.53795e-08	Leptomeningeal_met	no
VTI1B	0.125436	8.51028e-13	1.57091e-08	Leptomeningeal_met	no
CENPH	1.87636	8.51249e-13	1.57132e-08	Leptomeningeal_met	no
LAMC3	1.72888	8.63592e-13	1.59411e-08	Leptomeningeal_met	no
CRYM	2.99644	8.94202e-13	1.65061e-08	Leptomeningeal_met	no
PTPRM	0.195883	9.19925e-13	1.69809e-08	Leptomeningeal_met	no
DCAF13	1.1175	9.39802e-13	1.73478e-08	Leptomeningeal_met	no
RMI2	2.14159	9.7675e-13	1.80298e-08	Leptomeningeal_met	no
TRIP13	2.72416	9.95957e-13	1.83844e-08	Leptomeningeal_met	no
DLG4	1.50615	1.00503e-12	1.85518e-08	Leptomeningeal_met	no
KITLG	2.2374	1.01089e-12	1.866e-08	Leptomeningeal_met	no
CBARP	1.26406	1.06985e-12	1.97483e-08	Leptomeningeal_met	no
SLC44A1	0.75611	1.10452e-12	2.03883e-08	Leptomeningeal_met	no
VARS2	0.982205	1.12135e-12	2.06991e-08	Leptomeningeal_met	no
FANCA	1.63621	1.13827e-12	2.10113e-08	Leptomeningeal_met	no
KIF1B	1.38237	1.16049e-12	2.14215e-08	Leptomeningeal_met	no
LRRCC1	1.55559	1.17487e-12	2.16869e-08	Leptomeningeal_met	no
SECISBP2L	1.2105	1.22582e-12	2.26275e-08	Leptomeningeal_met	no
MAML2	1.2683	1.28966e-12	2.38059e-08	Leptomeningeal_met	no
SELENOF	0.230874	1.34733e-12	2.48704e-08	Leptomeningeal_met	no
ASPHD1	3.27483	1.37465e-12	2.53747e-08	Leptomeningeal_met	no
FAM222A	0.10531	1.40195e-12	2.58787e-08	Leptomeningeal_met	no
RAB5B	0.200369	1.403e-12	2.5898e-08	Leptomeningeal_met	no
TMEM14C	0.200015	1.4867e-12	2.74431e-08	Leptomeningeal_met	no
ITGA2	1.40701	1.5141e-12	2.79487e-08	Leptomeningeal_met	no
AL133325.3	1.81818	1.59391e-12	2.94219e-08	Leptomeningeal_met	no
SLC16A6	3.32004	1.74115e-12	3.214e-08	Leptomeningeal_met	no
RNF208	1.83989	1.78961e-12	3.30345e-08	Leptomeningeal_met	no
ARMC1	1.22771	1.79538e-12	3.31409e-08	Leptomeningeal_met	no
ITPKA	3.75397	1.81907e-12	3.35782e-08	Leptomeningeal_met	no
FAM171A2	1.51441	1.84213e-12	3.40039e-08	Leptomeningeal_met	no
MYO5B	1.1812	1.87749e-12	3.46567e-08	Leptomeningeal_met	no
MIRLET7BHG	2.04727	1.88736e-12	3.48388e-08	Leptomeningeal_met	no
SPATS2	0.29537	1.94128e-12	3.5834e-08	Leptomeningeal_met	no
KIF20B	2.61802	2.08524e-12	3.84915e-08	Leptomeningeal_met	no
KCTD12	0.821302	2.13689e-12	3.94448e-08	Leptomeningeal_met	no
ROCK2	1.28923	2.16735e-12	4.00071e-08	Leptomeningeal_met	no
GPC2	2.54483	2.2043e-12	4.06891e-08	Leptomeningeal_met	no
CCDC92	1.13333	2.24265e-12	4.13972e-08	Leptomeningeal_met	no
ARPC5	0.837994	2.47186e-12	4.56281e-08	Leptomeningeal_met	no
NETO2	0.992867	2.55459e-12	4.71551e-08	Leptomeningeal_met	no
TCEA1	0.99693	2.58835e-12	4.77783e-08	Leptomeningeal_met	no
ANGPT1	2.53508	2.59643e-12	4.79274e-08	Leptomeningeal_met	no
MRPS7	0.159698	2.64502e-12	4.88244e-08	Leptomeningeal_met	no
ZFHX3	1.30835	2.67582e-12	4.93929e-08	Leptomeningeal_met	no
SCP2	0.201885	2.71583e-12	5.01315e-08	Leptomeningeal_met	no
PTGES2	0.162359	2.7226e-12	5.02564e-08	Leptomeningeal_met	no
R3HDM4	0.842362	2.74633e-12	5.06946e-08	Leptomeningeal_met	no
UBN2	1.64381	2.74871e-12	5.07384e-08	Leptomeningeal_met	no
AL355075.4	2.00299	2.80185e-12	5.17193e-08	Leptomeningeal_met	no
SUB1	0.168935	2.81921e-12	5.20399e-08	Leptomeningeal_met	no
USP22	0.745981	2.87354e-12	5.30426e-08	Leptomeningeal_met	no
IFNAR2	0.185081	2.94889e-12	5.44335e-08	Leptomeningeal_met	no
KIAA2013	0.177933	2.96015e-12	5.46415e-08	Leptomeningeal_met	no
HADHB	0.117108	3.12881e-12	5.77547e-08	Leptomeningeal_met	no
ATPAF1	0.10161	3.43901e-12	6.34808e-08	Leptomeningeal_met	no
LIMCH1	2.43274	3.44864e-12	6.36584e-08	Leptomeningeal_met	no
CLDN15	1.04943	3.46613e-12	6.39812e-08	Leptomeningeal_met	no
MIR3681HG	2.09487	3.4927e-12	6.44718e-08	Leptomeningeal_met	no
SOX13	0.204885	3.68715e-12	6.80611e-08	Leptomeningeal_met	no
SON	0.322956	3.70719e-12	6.8431e-08	Leptomeningeal_met	no
CCT2	0.981275	3.75019e-12	6.92248e-08	Leptomeningeal_met	no
GPC4	1.35278	3.76278e-12	6.94572e-08	Leptomeningeal_met	no
CLDN11	2.07678	4.0178e-12	7.41645e-08	Leptomeningeal_met	no
ESRRA	0.140172	4.15343e-12	7.66681e-08	Leptomeningeal_met	no
MICAL3	0.20484	4.42125e-12	8.16118e-08	Leptomeningeal_met	no
CACNB1	1.5904	4.45739e-12	8.2279e-08	Leptomeningeal_met	no
C1QL1	1.88739	4.57373e-12	8.44266e-08	Leptomeningeal_met	no
ARHGAP42	0.150575	4.6696e-12	8.61962e-08	Leptomeningeal_met	no
BLM	3.38408	4.90243e-12	9.04939e-08	Leptomeningeal_met	no
WFS1	0.161634	4.94806e-12	9.13362e-08	Leptomeningeal_met	no
EIF4A1	0.391727	5.00577e-12	9.24015e-08	Leptomeningeal_met	no
ARL1	0.222931	5.22243e-12	9.64008e-08	Leptomeningeal_met	no
ADORA1	1.92234	5.77367e-12	1.06576e-07	Leptomeningeal_met	no
GALM	1.55466	5.79485e-12	1.06967e-07	Leptomeningeal_met	no
E2F5	1.28646	6.0003e-12	1.1076e-07	Leptomeningeal_met	no
GOLGA8A	0.975245	6.12796e-12	1.13116e-07	Leptomeningeal_met	no
XPO5	1.10246	6.18997e-12	1.14261e-07	Leptomeningeal_met	no
MFSD2A	2.26411	6.26916e-12	1.15722e-07	Leptomeningeal_met	no
TERF2IP	1.11046	6.63555e-12	1.22486e-07	Leptomeningeal_met	no
HPRT1	1.45814	6.75623e-12	1.24713e-07	Leptomeningeal_met	no
DNAJC5	1.06995	6.79515e-12	1.25432e-07	Leptomeningeal_met	no
EFR3B	1.17751	6.94117e-12	1.28127e-07	Leptomeningeal_met	no
RFWD3	1.27821	7.00649e-12	1.29333e-07	Leptomeningeal_met	no
ZNF367	2.33505	7.32212e-12	1.35159e-07	Leptomeningeal_met	no
ZBTB7B	0.180023	7.34099e-12	1.35507e-07	Leptomeningeal_met	no
MRPS16	0.126795	7.62006e-12	1.40659e-07	Leptomeningeal_met	no
ADM	1.19286	7.76346e-12	1.43306e-07	Leptomeningeal_met	no
GDAP1	1.74323	8.09364e-12	1.494e-07	Leptomeningeal_met	no
CDC25A	2.89459	8.31077e-12	1.53409e-07	Leptomeningeal_met	no
SPTLC1	0.18963	8.37407e-12	1.54577e-07	Leptomeningeal_met	no
SEMA4C	0.915676	8.39903e-12	1.55038e-07	Leptomeningeal_met	no
AC011632.1	3.10076	8.46308e-12	1.5622e-07	Leptomeningeal_met	no
CCDC144NL-AS1	2.34469	8.92616e-12	1.64768e-07	Leptomeningeal_met	no
HSPA1B	0.594891	8.99956e-12	1.66123e-07	Leptomeningeal_met	no
APOO	0.240747	9.18792e-12	1.696e-07	Leptomeningeal_met	no
TUT4	1.49254	9.31912e-12	1.72022e-07	Leptomeningeal_met	no
EML6	4.21094	9.37903e-12	1.73128e-07	Leptomeningeal_met	no
AMMECR1	1.61385	9.48598e-12	1.75102e-07	Leptomeningeal_met	no
GDPD1	2.17146	9.75527e-12	1.80073e-07	Leptomeningeal_met	no
MKRN3	2.50776	1.09291e-11	2.01741e-07	Leptomeningeal_met	no
CDH19	1.21636	1.15525e-11	2.13248e-07	Leptomeningeal_met	no
CDC7	2.72869	1.15832e-11	2.13815e-07	Leptomeningeal_met	no
SOX2-OT	4.38861	1.15844e-11	2.13836e-07	Leptomeningeal_met	no
DHFR	1.49435	1.16631e-11	2.15289e-07	Leptomeningeal_met	no
GK	1.74222	1.17236e-11	2.16407e-07	Leptomeningeal_met	no
DGKE	2.30029	1.21618e-11	2.24495e-07	Leptomeningeal_met	no
RBIS	0.169344	1.23236e-11	2.27482e-07	Leptomeningeal_met	no
TCOF1	1.20504	1.24638e-11	2.30068e-07	Leptomeningeal_met	no
PTGR1	0.16157	1.25783e-11	2.32183e-07	Leptomeningeal_met	no
WDR60	1.17863	1.27728e-11	2.35773e-07	Leptomeningeal_met	no
CLASP2	0.227089	1.29562e-11	2.39158e-07	Leptomeningeal_met	no
EPB41L1	1.29101	1.34623e-11	2.48501e-07	Leptomeningeal_met	no
MLLT1	0.939277	1.35649e-11	2.50395e-07	Leptomeningeal_met	no
PTPRK	2.06149	1.36454e-11	2.5188e-07	Leptomeningeal_met	no
SEC23IP	1.25741	1.40006e-11	2.58437e-07	Leptomeningeal_met	no
DUSP5	1.23496	1.41332e-11	2.60886e-07	Leptomeningeal_met	no
APCDD1	1.76264	1.50192e-11	2.7724e-07	Leptomeningeal_met	no
RBM25	1.18861	1.52641e-11	2.8176e-07	Leptomeningeal_met	no
CAND1	1.09327	1.52947e-11	2.82324e-07	Leptomeningeal_met	no
MCM8	1.71312	1.55357e-11	2.86773e-07	Leptomeningeal_met	no
CHEK2	1.01621	1.55444e-11	2.86934e-07	Leptomeningeal_met	no
ZC2HC1A	1.63752	1.56186e-11	2.88304e-07	Leptomeningeal_met	no
KMT2C	1.30699	1.57783e-11	2.91252e-07	Leptomeningeal_met	no
PKNOX2	0.137571	1.58937e-11	2.93381e-07	Leptomeningeal_met	no
TMEM230	0.164751	1.63054e-11	3.00982e-07	Leptomeningeal_met	no
HSPA5	0.345364	1.65414e-11	3.05337e-07	Leptomeningeal_met	no
IFFO2	1.49216	1.6601e-11	3.06438e-07	Leptomeningeal_met	no
PPP1R26-AS1	3.7707	1.6827e-11	3.1061e-07	Leptomeningeal_met	no
CEP350	1.39962	1.71623e-11	3.16799e-07	Leptomeningeal_met	no
CAPS	1.34104	1.71694e-11	3.16931e-07	Leptomeningeal_met	no
ZNF638	1.05888	1.77481e-11	3.27613e-07	Leptomeningeal_met	no
CASP3	1.3086	1.82739e-11	3.37318e-07	Leptomeningeal_met	no
JUN	0.479472	1.85194e-11	3.4185e-07	Leptomeningeal_met	no
LRPPRC	0.93773	1.8686e-11	3.44926e-07	Leptomeningeal_met	no
BEND6	3.46747	2.02511e-11	3.73814e-07	Leptomeningeal_met	no
ANKRD46	1.36063	2.10976e-11	3.89441e-07	Leptomeningeal_met	no
ICA1L	2.89231	2.12784e-11	3.92778e-07	Leptomeningeal_met	no
MMD	1.27775	2.13577e-11	3.94241e-07	Leptomeningeal_met	no
CCL2	1.49172	2.18749e-11	4.03788e-07	Leptomeningeal_met	no
NDC1	1.47607	2.20033e-11	4.06158e-07	Leptomeningeal_met	no
THOP1	0.861305	2.23292e-11	4.12175e-07	Leptomeningeal_met	no
PRKY	1.26655	2.24266e-11	4.13972e-07	Leptomeningeal_met	no
ATM	1.14536	2.26393e-11	4.17898e-07	Leptomeningeal_met	no
CCSAP	1.57506	2.32699e-11	4.2954e-07	Leptomeningeal_met	no
KLHDC3	0.140463	2.36102e-11	4.3582e-07	Leptomeningeal_met	no
ESPL1	1.92767	2.40662e-11	4.44238e-07	Leptomeningeal_met	no
HDAC10	1.27207	2.44838e-11	4.51946e-07	Leptomeningeal_met	no
NCAPD2	1.36831	2.52043e-11	4.65246e-07	Leptomeningeal_met	no
NCAPD3	1.83917	2.55739e-11	4.72068e-07	Leptomeningeal_met	no
SIX4	2.60353	2.58225e-11	4.76658e-07	Leptomeningeal_met	no
DDX21	1.31955	2.59841e-11	4.79641e-07	Leptomeningeal_met	no
APBA1	2.7311	2.65123e-11	4.8939e-07	Leptomeningeal_met	no
USP8	1.70307	2.69801e-11	4.98025e-07	Leptomeningeal_met	no
ASAP2	1.27637	2.71651e-11	5.0144e-07	Leptomeningeal_met	no
TBC1D20	0.110694	2.83569e-11	5.2344e-07	Leptomeningeal_met	no
ABR	0.100682	2.8574e-11	5.27448e-07	Leptomeningeal_met	no
GPR161	0.398158	2.91304e-11	5.37719e-07	Leptomeningeal_met	no
SCFD2	1.71007	2.96727e-11	5.47729e-07	Leptomeningeal_met	no
EYA3	0.268184	3.05053e-11	5.63096e-07	Leptomeningeal_met	no
CHMP3	0.260238	3.08082e-11	5.68688e-07	Leptomeningeal_met	no
IRX5	3.46286	3.11123e-11	5.74302e-07	Leptomeningeal_met	no
CCDC179	2.72169	3.16988e-11	5.85129e-07	Leptomeningeal_met	no
NPW	1.66581	3.18398e-11	5.87731e-07	Leptomeningeal_met	no
LARP1	0.859625	3.18885e-11	5.88631e-07	Leptomeningeal_met	no
FEN1	1.43119	3.20299e-11	5.91241e-07	Leptomeningeal_met	no
HNRNPU	0.54341	3.43585e-11	6.34224e-07	Leptomeningeal_met	no
UBE2L3	0.135227	3.53979e-11	6.53409e-07	Leptomeningeal_met	no
CCDC14	1.16585	3.5673e-11	6.58489e-07	Leptomeningeal_met	no
ANXA5	0.242026	3.70632e-11	6.8415e-07	Leptomeningeal_met	no
MPP5	0.254511	3.76521e-11	6.9502e-07	Leptomeningeal_met	no
NDUFA5	0.234134	3.85677e-11	7.11921e-07	Leptomeningeal_met	no
GOLPH3	0.185521	3.88518e-11	7.17165e-07	Leptomeningeal_met	no
ARHGAP26	1.72356	4.05293e-11	7.48131e-07	Leptomeningeal_met	no
THAP5	1.27841	4.12935e-11	7.62237e-07	Leptomeningeal_met	no
PSMA1	0.106812	4.19183e-11	7.7377e-07	Leptomeningeal_met	no
RMDN3	0.173699	4.21199e-11	7.77491e-07	Leptomeningeal_met	no
STAG2	1.21684	4.24115e-11	7.82873e-07	Leptomeningeal_met	no
MT1G	1.13592	4.29799e-11	7.93366e-07	Leptomeningeal_met	no
AKAP5	3.73177	4.72525e-11	8.72234e-07	Leptomeningeal_met	no
BMP4	1.86999	4.77549e-11	8.81507e-07	Leptomeningeal_met	no
TEDC2	2.28875	4.79406e-11	8.84936e-07	Leptomeningeal_met	no
STK3	1.16376	4.8048e-11	8.86918e-07	Leptomeningeal_met	no
GSDMB	1.84393	4.96779e-11	9.17004e-07	Leptomeningeal_met	no
ASXL1	0.856595	5.00698e-11	9.24238e-07	Leptomeningeal_met	no
TAF13	1.21633	5.11212e-11	9.43646e-07	Leptomeningeal_met	no
AC006058.1	3.94038	5.26924e-11	9.72649e-07	Leptomeningeal_met	no
UBE2B	0.107713	5.34509e-11	9.86649e-07	Leptomeningeal_met	no
AL353622.1	2.57413	5.39158e-11	9.95231e-07	Leptomeningeal_met	no
TRAK2	0.949268	5.60796e-11	1.03517e-06	Leptomeningeal_met	no
BARD1	2.6399	5.98315e-11	1.10443e-06	Leptomeningeal_met	no
HES1	0.171145	6.07196e-11	1.12082e-06	Leptomeningeal_met	no
BLCAP	1.11516	6.36197e-11	1.17436e-06	Leptomeningeal_met	no
SNRNP48	1.18249	6.59584e-11	1.21753e-06	Leptomeningeal_met	no
FAM110B	1.7953	6.8349e-11	1.26165e-06	Leptomeningeal_met	no
PIP4P2	0.472119	6.89006e-11	1.27184e-06	Leptomeningeal_met	no
SMAP1	1.62901	7.00145e-11	1.2924e-06	Leptomeningeal_met	no
UROS	0.17347	7.2059e-11	1.33014e-06	Leptomeningeal_met	no
LRRC6	3.77432	7.37033e-11	1.36049e-06	Leptomeningeal_met	no
TENM3	1.69631	7.5141e-11	1.38703e-06	Leptomeningeal_met	no
YKT6	0.913722	7.53686e-11	1.39123e-06	Leptomeningeal_met	no
MTHFD1L	1.00844	7.7109e-11	1.42335e-06	Leptomeningeal_met	no
AC083843.3	1.36609	7.79305e-11	1.43852e-06	Leptomeningeal_met	no
SPRED3	2.30492	7.83723e-11	1.44668e-06	Leptomeningeal_met	no
SNW1	0.152938	7.90422e-11	1.45904e-06	Leptomeningeal_met	no
SNAP29	0.141303	8.10085e-11	1.49534e-06	Leptomeningeal_met	no
ATP6V1H	1.01555	8.11234e-11	1.49746e-06	Leptomeningeal_met	no
WWC3	1.27268	8.13876e-11	1.50233e-06	Leptomeningeal_met	no
ARHGEF10	1.54588	8.5046e-11	1.56986e-06	Leptomeningeal_met	no
OIP5-AS1	0.818436	8.81816e-11	1.62774e-06	Leptomeningeal_met	no
KIFC2	0.813089	8.88235e-11	1.63959e-06	Leptomeningeal_met	no
IRX6	0.913334	9.02864e-11	1.6666e-06	Leptomeningeal_met	no
HP1BP3	0.627004	9.14515e-11	1.6881e-06	Leptomeningeal_met	no
CDC5L	1.32894	9.20375e-11	1.69892e-06	Leptomeningeal_met	no
PPP1R16A	0.951863	9.63164e-11	1.7779e-06	Leptomeningeal_met	no
AK3	0.110907	1.01291e-10	1.86974e-06	Leptomeningeal_met	no
GTF3C3	1.27747	1.02071e-10	1.88413e-06	Leptomeningeal_met	no
JAG2	1.38776	1.03549e-10	1.91141e-06	Leptomeningeal_met	no
SMIM10L2A	2.23496	1.07949e-10	1.99264e-06	Leptomeningeal_met	no
COX19	0.274102	1.0932e-10	2.01793e-06	Leptomeningeal_met	no
ACAT1	0.320618	1.12451e-10	2.07574e-06	Leptomeningeal_met	no
LINC01234	2.22647	1.12982e-10	2.08553e-06	Leptomeningeal_met	no
TM4SF18	2.91661	1.15387e-10	2.12992e-06	Leptomeningeal_met	no
HEATR5A	0.247713	1.16725e-10	2.15462e-06	Leptomeningeal_met	no
EML4	1.11171	1.16882e-10	2.15752e-06	Leptomeningeal_met	no
DOT1L	1.02242	1.17354e-10	2.16623e-06	Leptomeningeal_met	no
MRVI1	3.2635	1.17497e-10	2.16888e-06	Leptomeningeal_met	no
ARC	2.07503	1.19601e-10	2.20772e-06	Leptomeningeal_met	no
QDPR	0.177313	1.246e-10	2.29998e-06	Leptomeningeal_met	no
IARS	1.04415	1.27567e-10	2.35475e-06	Leptomeningeal_met	no
SLC35A5	0.179596	1.28921e-10	2.37976e-06	Leptomeningeal_met	no
CHML	1.85296	1.30108e-10	2.40166e-06	Leptomeningeal_met	no
RAP2B	0.118323	1.30353e-10	2.40618e-06	Leptomeningeal_met	no
NEURL1B	2.05283	1.39293e-10	2.57121e-06	Leptomeningeal_met	no
PRDM2	1.41911	1.41815e-10	2.61776e-06	Leptomeningeal_met	no
LINC00622	1.51422	1.48221e-10	2.73602e-06	Leptomeningeal_met	no
GRK5	1.18526	1.51455e-10	2.7957e-06	Leptomeningeal_met	no
OGFRL1	0.90451	1.51684e-10	2.79994e-06	Leptomeningeal_met	no
PDCD6	0.149766	1.54377e-10	2.84964e-06	Leptomeningeal_met	no
LINC00472	3.88418	1.56097e-10	2.88139e-06	Leptomeningeal_met	no
FST	3.10639	1.57633e-10	2.90976e-06	Leptomeningeal_met	no
ATP5PB	0.284651	1.58134e-10	2.91899e-06	Leptomeningeal_met	no
FAM181B	3.57293	1.60201e-10	2.95716e-06	Leptomeningeal_met	no
ARHGAP39	1.23911	1.64044e-10	3.0281e-06	Leptomeningeal_met	no
LIX1L	0.211776	1.65302e-10	3.0513e-06	Leptomeningeal_met	no
PASK	1.53741	1.74663e-10	3.22411e-06	Leptomeningeal_met	no
CEP290	1.99305	1.74971e-10	3.2298e-06	Leptomeningeal_met	no
HOXB9	2.2204	1.78157e-10	3.28859e-06	Leptomeningeal_met	no
RPN2	0.539486	1.81764e-10	3.35519e-06	Leptomeningeal_met	no
AC018521.5	0.138001	1.8219e-10	3.36304e-06	Leptomeningeal_met	no
SEMA3C	1.0913	1.90575e-10	3.51783e-06	Leptomeningeal_met	no
POLR2A	0.136484	1.90639e-10	3.51901e-06	Leptomeningeal_met	no
ECT2	1.67888	1.91601e-10	3.53676e-06	Leptomeningeal_met	no
TMEM106C	0.112867	1.95237e-10	3.60388e-06	Leptomeningeal_met	no
GP1BB	1.5895	1.97289e-10	3.64176e-06	Leptomeningeal_met	no
RAPGEFL1	2.30343	1.97349e-10	3.64287e-06	Leptomeningeal_met	no
EPOP	2.3734	1.98544e-10	3.66492e-06	Leptomeningeal_met	no
RPL7L1	1.18356	1.98605e-10	3.66604e-06	Leptomeningeal_met	no
GALNT16	1.39727	2.02648e-10	3.74067e-06	Leptomeningeal_met	no
CTSL	0.287307	2.11129e-10	3.89724e-06	Leptomeningeal_met	no
DISC1	1.34737	2.18207e-10	4.02789e-06	Leptomeningeal_met	no
NUDT4	0.98494	2.19092e-10	4.04422e-06	Leptomeningeal_met	no
LDHA	0.419978	2.26621e-10	4.1832e-06	Leptomeningeal_met	no
MDK	0.473819	2.34566e-10	4.32985e-06	Leptomeningeal_met	no
AC006538.1	3.36384	2.36883e-10	4.37263e-06	Leptomeningeal_met	no
DCLK2	1.28937	2.43046e-10	4.48639e-06	Leptomeningeal_met	no
RESF1	1.50065	2.45779e-10	4.53683e-06	Leptomeningeal_met	no
TSPYL1	1.01332	2.47223e-10	4.56348e-06	Leptomeningeal_met	no
AASDHPPT	1.14841	2.75889e-10	5.09264e-06	Leptomeningeal_met	no
PDXDC1	0.849374	2.81095e-10	5.18873e-06	Leptomeningeal_met	no
SOX12	0.938278	2.94448e-10	5.43522e-06	Leptomeningeal_met	no
FAM215B	4.42176	2.94457e-10	5.43538e-06	Leptomeningeal_met	no
CHPF	0.146079	2.95975e-10	5.4634e-06	Leptomeningeal_met	no
DNAJC10	1.02894	2.99314e-10	5.52503e-06	Leptomeningeal_met	no
ERO1A	1.1209	3.04296e-10	5.617e-06	Leptomeningeal_met	no
UHMK1	1.07047	3.08172e-10	5.68854e-06	Leptomeningeal_met	no
TACC1	0.312808	3.13517e-10	5.7872e-06	Leptomeningeal_met	no
TPGS2	0.224828	3.14981e-10	5.81423e-06	Leptomeningeal_met	no
PRRT1	1.5236	3.15201e-10	5.8183e-06	Leptomeningeal_met	no
TMEM184B	0.163008	3.19996e-10	5.90681e-06	Leptomeningeal_met	no
PCOLCE	1.06428	3.24208e-10	5.98456e-06	Leptomeningeal_met	no
CLCN6	0.178355	3.27978e-10	6.05414e-06	Leptomeningeal_met	no
DNAJB4	1.1901	3.33695e-10	6.15968e-06	Leptomeningeal_met	no
RBM43	0.167033	3.39251e-10	6.26224e-06	Leptomeningeal_met	no
TRIL	3.95977	3.41907e-10	6.31126e-06	Leptomeningeal_met	no
SLC19A2	1.23061	3.47967e-10	6.42312e-06	Leptomeningeal_met	no
TSPAN3	0.630454	3.51831e-10	6.49445e-06	Leptomeningeal_met	no
TMEM9	0.230474	3.56237e-10	6.57578e-06	Leptomeningeal_met	no
AFAP1	1.37115	3.62037e-10	6.68284e-06	Leptomeningeal_met	no
MLIP	1.35404	3.63853e-10	6.71636e-06	Leptomeningeal_met	no
ARHGEF11	1.06354	3.68584e-10	6.80369e-06	Leptomeningeal_met	no
FAM135B	2.54396	3.74207e-10	6.90749e-06	Leptomeningeal_met	no
IL11RA	0.113565	3.76123e-10	6.94286e-06	Leptomeningeal_met	no
RBM39	0.716155	3.77395e-10	6.96634e-06	Leptomeningeal_met	no
CAB39	0.186302	3.81514e-10	7.04236e-06	Leptomeningeal_met	no
FOXF2	1.24594	3.93288e-10	7.25971e-06	Leptomeningeal_met	no
SLC15A2	1.86636	4.04423e-10	7.46524e-06	Leptomeningeal_met	no
STON1	1.41666	4.08783e-10	7.54573e-06	Leptomeningeal_met	no
SLC7A5	0.411328	4.12579e-10	7.61579e-06	Leptomeningeal_met	no
TXNL1	0.231291	4.13859e-10	7.63943e-06	Leptomeningeal_met	no
DYNC1I2	0.943436	4.16352e-10	7.68544e-06	Leptomeningeal_met	no
ANKRD26	2.27897	4.23776e-10	7.82248e-06	Leptomeningeal_met	no
QTRT2	1.50241	4.4308e-10	8.17882e-06	Leptomeningeal_met	no
C8orf76	1.31865	4.43136e-10	8.17984e-06	Leptomeningeal_met	no
AC139887.2	1.51695	4.43984e-10	8.19551e-06	Leptomeningeal_met	no
HMGXB3	0.122839	4.51364e-10	8.33172e-06	Leptomeningeal_met	no
SLC29A1	0.727391	4.60317e-10	8.49699e-06	Leptomeningeal_met	no
CHAF1A	1.58368	4.69632e-10	8.66894e-06	Leptomeningeal_met	no
SMIM19	0.120826	4.69872e-10	8.67337e-06	Leptomeningeal_met	no
GMNN	1.11337	4.72233e-10	8.71695e-06	Leptomeningeal_met	no
JTB	0.14593	4.76702e-10	8.79944e-06	Leptomeningeal_met	no
RPRD1A	0.239536	5.01678e-10	9.26046e-06	Leptomeningeal_met	no
CHORDC1	1.21965	5.03514e-10	9.29436e-06	Leptomeningeal_met	no
FXR1	0.147546	5.14625e-10	9.49946e-06	Leptomeningeal_met	no
RTKN2	2.6442	5.23058e-10	9.65513e-06	Leptomeningeal_met	no
MIR29B2CHG	3.81043	5.23269e-10	9.65903e-06	Leptomeningeal_met	no
EDA	1.40972	5.29737e-10	9.77841e-06	Leptomeningeal_met	no
CRYBG3	0.260203	5.3223e-10	9.82444e-06	Leptomeningeal_met	no
MPC2	0.153395	5.37932e-10	9.92969e-06	Leptomeningeal_met	no
B4GALNT1	2.39265	5.39416e-10	9.95707e-06	Leptomeningeal_met	no
CAPN2	0.137711	5.42481e-10	1.00137e-05	Leptomeningeal_met	no
TRIM9	1.48591	5.44681e-10	1.00543e-05	Leptomeningeal_met	no
RFC3	1.97551	5.46589e-10	1.00895e-05	Leptomeningeal_met	no
SPAG1	1.19974	5.46924e-10	1.00957e-05	Leptomeningeal_met	no
C16orf87	1.60702	5.47567e-10	1.01075e-05	Leptomeningeal_met	no
NOM1	1.2517	5.53214e-10	1.02118e-05	Leptomeningeal_met	no
SLC37A3	0.346668	5.56185e-10	1.02666e-05	Leptomeningeal_met	no
LMBRD2	1.82072	5.61106e-10	1.03575e-05	Leptomeningeal_met	no
NCOA1	1.67473	5.89207e-10	1.08762e-05	Leptomeningeal_met	no
CYP26A1	2.10964	6.03844e-10	1.11464e-05	Leptomeningeal_met	no
PRPS2	0.256383	6.09243e-10	1.1246e-05	Leptomeningeal_met	no
SNU13	0.141287	6.18829e-10	1.1423e-05	Leptomeningeal_met	no
GABPB1-AS1	1.55211	6.20104e-10	1.14465e-05	Leptomeningeal_met	no
SYTL2	1.6232	6.30021e-10	1.16296e-05	Leptomeningeal_met	no
PLEKHB2	0.254511	6.5648e-10	1.2118e-05	Leptomeningeal_met	no
TGS1	1.12358	6.61162e-10	1.22044e-05	Leptomeningeal_met	no
KCNN2	1.37828	7.00617e-10	1.29327e-05	Leptomeningeal_met	no
LSM1	0.113211	7.26062e-10	1.34024e-05	Leptomeningeal_met	no
C14orf132	1.46808	7.3077e-10	1.34893e-05	Leptomeningeal_met	no
MGAT3	2.74422	7.5443e-10	1.3926e-05	Leptomeningeal_met	no
PPP1R16B	2.0302	7.60084e-10	1.40304e-05	Leptomeningeal_met	no
MCM2	1.48478	7.61389e-10	1.40545e-05	Leptomeningeal_met	no
UFD1	0.159487	7.6375e-10	1.40981e-05	Leptomeningeal_met	no
MTHFD2	0.904127	7.64295e-10	1.41081e-05	Leptomeningeal_met	no
TENT4B	1.40578	7.80327e-10	1.44041e-05	Leptomeningeal_met	no
SLC25A32	1.04325	8.19939e-10	1.51353e-05	Leptomeningeal_met	no
YARS	0.249187	8.52169e-10	1.57302e-05	Leptomeningeal_met	no
[truncated: 6,052 more rows]
