# Supplementary material for: Spatial transcriptomics analysis identifies a tumor-promoting function of the meningeal stroma in melanoma leptomeningeal disease
Source: Cell Rep Med. 2024 Jun 11;5(6):101606. doi: 10.1016/j.xcrm.2024.101606 (PMC11228800; doi:10.1016/j.xcrm.2024.101606)
Supplement: Table S3. Adjusted p values for KEGG pathway spatial analysis, related to Figure 2 — The test only proceeded if at least 20 spots over the high expression threshold were present in the sample, with a threshold of mean expression +1 standard deviation. [file mmc3.xlsx]

## Sheet: Sheet1
gene_set	sample2_LMM_B2	sample8_LMM_B3	sample12_LMM_B4	sample13_LMM_B1	sample4_LMM_A5	sample14_LMM_B5	sample15_LMM_B6	sample16_LMM_A4
KEGG_ECM_RECEPTOR_INTERACTION	0	0	0	0.194318	0.965267	0.0150594	1	1
KEGG_ASTHMA	0.115017	0	0.2001	0	1	0.558611	0.654884	1
KEGG_INTESTINAL_IMMUNE_NETWORK_FOR_IGA_PRODUCTION	0.304093	0	0.19917	0.0434746	1	0.554849	0.335532	1
KEGG_COMPLEMENT_AND_COAGULATION_CASCADES	0	0	0.0423243	0.783555	1	0.0119495	0.996322	0.777778
KEGG_CYTOKINE_CYTOKINE_RECEPTOR_INTERACTION	0	0	0	0	0.0801509	0.110724	0	1
KEGG_HEMATOPOIETIC_CELL_LINEAGE	0.00621429	0	0.10366	0.829294	1	0.135885	0.16871	1
KEGG_SYSTEMIC_LUPUS_ERYTHEMATOSUS	0.15225	0	0.0245647	0.578008	0.987312	0.04225	0.00217284	1
KEGG_LEISHMANIA_INFECTION	0.239694	0	0.222333	0	0.562235	0.0796714	0.0481905	1
KEGG_GRAFT_VERSUS_HOST_DISEASE	0	0	0.00790909	0.019	0	0.165664	0	1
KEGG_AUTOIMMUNE_THYROID_DISEASE	0	0	0.02088	0.0166829	0	0.17339	0	1
KEGG_ALLOGRAFT_REJECTION	0	0	0.0236296	0.02394	0	0.17339	0	1
KEGG_TYPE_I_DIABETES_MELLITUS	0	0	0.0245647	0.0057	0	0.0915417	0	1
KEGG_VIRAL_MYOCARDITIS	0	0	0.0128889	0.11025	0	0.0915417	0	1
KEGG_RIBOSOME	0.658077	0.746	0	0	0.00270229	0	0.247435	1
KEGG_MAPK_SIGNALING_PATHWAY	0.0750588	0	0	0.141805	0	0	0	0.979777
KEGG_CELL_ADHESION_MOLECULES_CAMS	0	0	0.01044	0.472142	0	0.138376	0	1
KEGG_PRION_DISEASES	0.00621429	0	0.029	1	0.0692115	0.503927	0	0.987975
KEGG_PHENYLALANINE_METABOLISM	0.950859	0.107847	0.185154	1	0.26391		0.934936
KEGG_PYRIMIDINE_METABOLISM	0	0	0.0264783	0	0	0	0	0.690604
KEGG_ONE_CARBON_POOL_BY_FOLATE	0.068875	0.0815833	0.0264783	0.0100588	0.1888	0	0	0.593704
KEGG_BLADDER_CANCER	0.329189	0	0.00483333	0.2565	0	0	0	1
KEGG_ANTIGEN_PROCESSING_AND_PRESENTATION	0	0	0.0245647	0.578008	0	0	0	1
KEGG_RNA_POLYMERASE	0	0.0176894	0.0701194	0	0	0.00582759	0	0.659331
KEGG_TGF_BETA_SIGNALING_PATHWAY	0	0	0.00483333	0.219326	0	0.00238028	0	0.734768
KEGG_PRIMARY_IMMUNODEFICIENCY	0.0932143	0	0.0602835	0.86925	0.736982	0.381546	0	0.0948795
KEGG_ETHER_LIPID_METABOLISM	0.0514091	0.00118667	0.0825547	0.0947432	0.255904	0.0374016	0	0.438189
KEGG_TERPENOID_BACKBONE_BIOSYNTHESIS	0.363818	0.142608	0.271357	0.0100588	0	0.00407229	0	1
KEGG_NON_HOMOLOGOUS_END_JOINING	0.706943	0	0.0565854	0.0322642	0.065513		0	0.670833
KEGG_AMINO_SUGAR_AND_NUCLEOTIDE_SUGAR_METABOLISM	0.329189	0	0.00483333	0.053597	0	0.00238028	0	0.747204
KEGG_ARACHIDONIC_ACID_METABOLISM	0.152548	0	0.140583	1	0.079538	0.0366167	1	0.116667
KEGG_RETINOL_METABOLISM	0.0509268	0	0.111167	0.156918	0.270768	0.2535	0	0.166505
KEGG_CYTOSOLIC_DNA_SENSING_PATHWAY	0.0509268	0	0.0264783	0.78546	0.00140476	0	0	0.947917
KEGG_ENDOCYTOSIS	0	0	0	0.636279	0	0	0	0.815909
KEGG_FOCAL_ADHESION	0	0	0	0.281545	0.0326053	0	0.0117333	0.587687
KEGG_GLYCEROLIPID_METABOLISM	0.188329	0	0.1116	0.053597	0	0.0165686	0	0.65
KEGG_GLUTATHIONE_METABOLISM	0.398516	0	0.02088	0.0693913	0	0	0	0.648381
KEGG_GLYCINE_SERINE_AND_THREONINE_METABOLISM	0.174	0.00118667	0.243181	0.672429	0.150939	0.0778129	0	0.60292
KEGG_PANTOTHENATE_AND_COA_BIOSYNTHESIS	0.455776	0.153163	0.258395		0.00270229		0	0.690604
KEGG_GLYCOSAMINOGLYCAN_DEGRADATION	0.0696	0	0.026	0.0480937	0.00516788	0.0119495	0	0.431855
KEGG_HOMOLOGOUS_RECOMBINATION	0.0316364	0.0262086	0.186191	0.0057	0	0	0	0.49053
KEGG_NITROGEN_METABOLISM	0.453455	0.163595			0.00753191	0.157808	0.038994	0.841129
KEGG_GLYCOSAMINOGLYCAN_BIOSYNTHESIS_KERATAN_SULFATE	0	0	0.0457895	0.783555	0.0261342	0.190529	0	0.474806
KEGG_BASAL_CELL_CARCINOMA	0.31767	0	0.243181	0.150643	0	0.583	0	0.057377
KEGG_RENAL_CELL_CARCINOMA	0.247818	0	0	0.019	0	0.017875	0	0.445703
KEGG_DRUG_METABOLISM_OTHER_ENZYMES	0.115065	0	0.0693383	0.0218298	0	0.00238028	0	0.438189
KEGG_NATURAL_KILLER_CELL_MEDIATED_CYTOTOXICITY	0	0	0.0198857	1	0	0.0258829	0	0.683219
KEGG_PURINE_METABOLISM	0.216126	0	0.00483333	0	0	0	0	0.419715
KEGG_PROXIMAL_TUBULE_BICARBONATE_RECLAMATION	0.216126	0	0.0495	0.830729	0	0.00407229	0	0.690604
KEGG_GLYCOSPHINGOLIPID_BIOSYNTHESIS_GANGLIO_SERIES	0.0514091	0	0.0645909	0.0057	0.0951375	0.259273	0	0.0106061
KEGG_CIRCADIAN_RHYTHM_MAMMAL	0.986	0	0.0264783	0.817875	0.0145479		0	0.663287
KEGG_LIMONENE_AND_PINENE_DEGRADATION		0.737141	0.0316364		0		0	0.704667
KEGG_DORSO_VENTRAL_AXIS_FORMATION	0.0509268	0	0.150273	0.114	0.0110625	0.154353	0	0.252434
KEGG_MISMATCH_REPAIR	0.750778	0.0632651	0.337	0	0.0145479	0.00407229	0	0.659331
KEGG_PORPHYRIN_AND_CHLOROPHYLL_METABOLISM	0.0423243	0.00803871	0.0344717	1	0	0.382311	0	0.271552
KEGG_STEROID_HORMONE_BIOSYNTHESIS	0.209548	0	0.162774	0.368308	0.129727	0.0643209	0	0.33843
KEGG_DNA_REPLICATION	0.0666383	0.00912821	0.055563	0	0.00140476	0.0862979	0	0.252434
KEGG_AMINOACYL_TRNA_BIOSYNTHESIS	0.115065	0	0.282107	0.0218298	0.0789172	0.0248073	0	0.289195
KEGG_HISTIDINE_METABOLISM	0.174	0	0.0280645	1	0	0.00407229	0	0.602206
KEGG_ARGININE_AND_PROLINE_METABOLISM	0.363818	0	0.0826187	0.998556	0	0.00238028	0	0.648381
KEGG_FRUCTOSE_AND_MANNOSE_METABOLISM	0.5544	0	0.0128889	1	0	0	0	0.683219
KEGG_GNRH_SIGNALING_PATHWAY	0.315778	0	0.0198857	0.768885	0	0	0	0.552632
KEGG_GLYCEROPHOSPHOLIPID_METABOLISM	0.337125	0	0.02088	0.019	0.0685161	0.0640152	0	0.221136
KEGG_GAP_JUNCTION	0.734907	0	0.231644	0.783555	0	0.571381	0	0.0695205
KEGG_BETA_ALANINE_METABOLISM	0.227814	0.668511	0.00483333	0.0456	0	0.00407229	0	0.438189
KEGG_TOLL_LIKE_RECEPTOR_SIGNALING_PATHWAY	0.174	0	0.00790909	0.342	0	0.00582759	0	0.338333
KEGG_O_GLYCAN_BIOSYNTHESIS	0.19575	0	0.113219	0.953776	0	0.218203	0.00647853	0.281197
KEGG_STEROID_BIOSYNTHESIS	0.981279	0.0176894	0.305512	0.0057	0.00270229	0.0219074	0	0.49053
KEGG_PATHOGENIC_ESCHERICHIA_COLI_INFECTION	0.375098	0	0.232354	0.146277	0	0.223208	0	0.148214
KEGG_AMYOTROPHIC_LATERAL_SCLEROSIS_ALS	0.455776	0	0.121918	0.0890137	0	0.0880704	0	0.260965
KEGG_NICOTINATE_AND_NICOTINAMIDE_METABOLISM	0.559369	0	0.058464	0.78546	0.344574	0	0.0107317	0.14433
KEGG_ABC_TRANSPORTERS	0.151944	0	0.0327327	0.952256	0.139852	0.18525	0	0.117308
KEGG_RNA_DEGRADATION	0.00621429	0	0.0174	0.0166829	0	0	0	0.214252
KEGG_REGULATION_OF_AUTOPHAGY	0.192209	0	0.0535385	0.78546	0	0.18525	0	0.21875
KEGG_VEGF_SIGNALING_PATHWAY	0.751171	0	0.0825547	0.157081	0	0.0258829	0	0.36291
KEGG_OTHER_GLYCAN_DEGRADATION	0.453455	0	0.0327327	0.02394	0.165128	0.125313	0	0
KEGG_ALANINE_ASPARTATE_AND_GLUTAMATE_METABOLISM	0.775663	0.0102038	0.0545593	1	0	0.043264	0	0.49053
KEGG_CITRATE_CYCLE_TCA_CYCLE	0.0503684	0.104272	0.0220253	0.0842958	0	0.00582759	0	0.221136
KEGG_VASCULAR_SMOOTH_MUSCLE_CONTRACTION	0.125815	0	0.0495	0.78546	0	0.00407229	0	0.322059
KEGG_RIG_I_LIKE_RECEPTOR_SIGNALING_PATHWAY	0.0643043	0	0.0198857	0.783555	0	0.116911	0	0.185
KEGG_ARRHYTHMOGENIC_RIGHT_VENTRICULAR_CARDIOMYOPATHY_ARVC	0.1972	0	0.0190312	0.673867	0	0.298358	0	0
KEGG_GLYCOSYLPHOSPHATIDYLINOSITOL_GPI_ANCHOR_BIOSYNTHESIS	0.589987	0	0.00790909	0	0.00140476	0.017875	0.00109317	0.227027
KEGG_NEUROACTIVE_LIGAND_RECEPTOR_INTERACTION	0.1972	0	0.299158	0.0138649	0	0.0771522	0	0.155941
KEGG_GLYCOSAMINOGLYCAN_BIOSYNTHESIS_CHONDROITIN_SULFATE	0.0946316	0	0.147843	0.602508	0	0.0442619	0	0.20967
KEGG_BUTANOATE_METABOLISM	0.114	0	0	0.0434746	0	0	0	0.155941
KEGG_DRUG_METABOLISM_CYTOCHROME_P450	0.5365	0.0671497	0.187215	0.673791	0	0.0589535	0	0.269348
KEGG_THYROID_CANCER	0	0	0.0174	0.09576	0.0347059	0.00238028	0	0.0917683
KEGG_CHRONIC_MYELOID_LEUKEMIA	0.253248	0	0	0.0166829	0	0.034084	0	0.107059
KEGG_GLYCOSPHINGOLIPID_BIOSYNTHESIS_LACTO_AND_NEOLACTO_SERIES	0.116906	0.00698039	0.0602835	0.0461429	0.00753191	0.0643209	0	0.0574219
KEGG_METABOLISM_OF_XENOBIOTICS_BY_CYTOCHROME_P450	0.592974	0.0176894	0.123446	0.665864	0.021527	0.0650963	0	0.164706
KEGG_CYSTEINE_AND_METHIONINE_METABOLISM	0.341841	0.00118667	0.0615692	0.501207	0.0180612	0.0205327	0	0.148485
KEGG_VALINE_LEUCINE_AND_ISOLEUCINE_BIOSYNTHESIS	0.459766	0	0.30978	0.0461429	0.00402273	0.0271607	0	0.14433
KEGG_LONG_TERM_DEPRESSION	0.186429	0	0.0565854	0.659198	0	0	0	0.180048
KEGG_VIBRIO_CHOLERAE_INFECTION	0.302038	0	0.00483333	0.087875	0	0	0	0.116011
KEGG_N_GLYCAN_BIOSYNTHESIS	0	0	0	0.02394	0.00140476	0.0105625	0	0.0731013
KEGG_GLYCOSAMINOGLYCAN_BIOSYNTHESIS_HEPARAN_SULFATE	0.116906	0	0.136631	0.587468	0	0.0317778	0	0.113352
KEGG_PROTEASOME	0.0755094	0	0.0435	0	0.00516788	0.00751111	0	0.0731013
KEGG_PROPANOATE_METABOLISM	0.707963	0.0157722	0.0383119	0.126667	0	0.0658603	0	0.0731013
KEGG_NOTCH_SIGNALING_PATHWAY	0.0755094	0	0.0190312	0.0057	0	0.0105625	0	0.0669118
KEGG_ENDOMETRIAL_CANCER	0.182386	0	0.01044	0.11326	0	0.0666131	0	0.025
KEGG_STARCH_AND_SUCROSE_METABOLISM	0.17174	0	0.029	0.952256	0	0.00908602	0	0.140761
KEGG_SMALL_CELL_LUNG_CANCER	0	0	0	0	0	0	0	0.0690141
KEGG_MTOR_SIGNALING_PATHWAY	0.302038	0	0.0606977	0.204824	0	0	0	0.107849
KEGG_TASTE_TRANSDUCTION	0.966667	0			0.00516788		0.0190843	0.14433
KEGG_SNARE_INTERACTIONS_IN_VESICULAR_TRANSPORT	0.182386	0	0.0894857	0.952256	0	0.00407229	0	0.14433
KEGG_PATHWAYS_IN_CANCER	0.0174	0	0	0.0268235	0	0	0	0.0695205
KEGG_GLYCOLYSIS_GLUCONEOGENESIS	0.986	0	0	0.2556	0	0	0	0.14433
KEGG_LYSINE_DEGRADATION	0.459766	0	0.0826187	0.0693913	0.00270229	0.0329407	0	0.0675
KEGG_BASAL_TRANSCRIPTION_FACTORS	0.0696	0	0.0128889	0.447709	0	0	0	0.0979167
KEGG_LYSOSOME	0.0348	0	0.01044	0.0322642	0	0.00751111	0	0.0574219
KEGG_TYPE_II_DIABETES_MELLITUS	0.658077	0	0.0637557	1	0	0.0640152	0	0.0917683
KEGG_VALINE_LEUCINE_AND_ISOLEUCINE_DEGRADATION	0.802275	0.0252716	0.02088	0.228	0	0.00238028	0	0.108621
KEGG_RIBOFLAVIN_METABOLISM	0.0423243	0.0431515	0.029	0.0138649	0.00140476	0.00407229	0	0.053125
KEGG_BASE_EXCISION_REPAIR	0.56376	0	0.0198857	0	0	0.00407229	0	0.0731013
KEGG_P53_SIGNALING_PATHWAY	0.0643043	0	0.0198857	0.0434746	0.00140476	0	0	0.0533898
KEGG_OLFACTORY_TRANSDUCTION	0.559369	0	0.111167	0.401131	0.0326053	0.0611	0	0.00673077
KEGG_GLYOXYLATE_AND_DICARBOXYLATE_METABOLISM	0	0.181069	0.01044	0.0057	0	0.00407229	0	0.053125
KEGG_HEDGEHOG_SIGNALING_PATHWAY	0.522	0	0.211826	0.505692	0	0.0317778	0	0.074375
KEGG_ERBB_SIGNALING_PATHWAY	0.355373	0	0.00790909	0.0781714	0	0	0	0.0652985
KEGG_SELENOAMINO_ACID_METABOLISM	0.556562	0.00118667	0.058464	0.32148	0.00140476	0.0317778	0	0.0533898
KEGG_FATTY_ACID_METABOLISM	0.700405	0.00585526	0.1392	0.0526154	0	0.00238028	0	0.0731013
KEGG_PPAR_SIGNALING_PATHWAY	0.135045	0	0.00483333	0.2033	0	0.0412195	0	0.0106061
KEGG_CHEMOKINE_SIGNALING_PATHWAY	0.0348	0	0.00483333	0.783555	0.00270229	0	0	0.0675
KEGG_AXON_GUIDANCE	0.0514091	0	0.00790909	0.712708	0	0	0	0.0652985
KEGG_WNT_SIGNALING_PATHWAY	0.400476	0	0.00790909	0.578008	0	0	0	0.0731013
KEGG_EPITHELIAL_CELL_SIGNALING_IN_HELICOBACTER_PYLORI_INFECTION	0.155189	0	0.0220253	0.0461429	0	0.00582759	0	0.0385
KEGG_TYROSINE_METABOLISM	0.355373	0.00235762	0.106606	0	0.00641304	0.0119495	0	0.0342391
KEGG_PYRUVATE_METABOLISM	0.598831	0.00803871	0.0301837	0.0057	0	0.00238028	0	0.0554167
KEGG_LEUKOCYTE_TRANSENDOTHELIAL_MIGRATION	0	0	0.0190312	0.830729	0.03068	0.00238028	0	0.0284884
KEGG_T_CELL_RECEPTOR_SIGNALING_PATHWAY	0.352579	0	0.0423243	0.409459	0	0.00238028	0	0.053125
KEGG_VASOPRESSIN_REGULATED_WATER_REABSORPTION	0.274385	0	0.0220253	0.587468	0	0	0	0.0574219
KEGG_DILATED_CARDIOMYOPATHY	0.499629	0	0.026	0.486235	0	0.00751111	0	0.0528302
KEGG_ADIPOCYTOKINE_SIGNALING_PATHWAY	0.151629	0	0.01044	0.0138649	0.00753191	0.00407229	0	0.021875
KEGG_SPHINGOLIPID_METABOLISM	0.528127	0	0.00790909	0.0166829	0.00866434	0.0284159	0	0.00673077
KEGG_FC_EPSILON_RI_SIGNALING_PATHWAY	0.475683	0	0.146526	0.888764	0.00516788	0	0	0.0646154
KEGG_ALDOSTERONE_REGULATED_SODIUM_REABSORPTION	0.266913	0	0.0606977	0.797245	0	0.0479055	0	0.0106061
KEGG_TRYPTOPHAN_METABOLISM	0.131818	0	0.0128889	0.578008	0	0	0	0.0471154
KEGG_HYPERTROPHIC_CARDIOMYOPATHY_HCM	0.672726	0	0.0370556	0.486235	0.00140476	0.0191321	0	0.0385
KEGG_GLIOMA	0.44107	0	0.00483333	0.706632	0	0.0488516	0	0.00673077
KEGG_GALACTOSE_METABOLISM	0.0224516	0	0.0334615	0.590357	0	0	0	0.0411765
KEGG_TIGHT_JUNCTION	0.559369	0	0.0370556	0.659198	0	0	0	0.0533898
KEGG_ACUTE_MYELOID_LEUKEMIA	0.19575	0	0.0158182	0.38717	0	0.0374016	0	0
KEGG_APOPTOSIS	0.400476	0	0	0.462616	0	0.00908602	0	0.0342391
KEGG_BIOSYNTHESIS_OF_UNSATURATED_FATTY_ACIDS	0.460217	0	0.05655	0.281545	0	0.0150594	0	0.025
KEGG_REGULATION_OF_ACTIN_CYTOSKELETON	0.209548	0	0	0.602508	0	0	0	0.0364583
KEGG_PENTOSE_PHOSPHATE_PATHWAY	0.355373	0.00118667	0.0245647	0.38717	0	0	0	0.0342391
KEGG_B_CELL_RECEPTOR_SIGNALING_PATHWAY	0.437719	0	0	0.590357	0	0.00238028	0	0.0364583
KEGG_JAK_STAT_SIGNALING_PATHWAY	0.115065	0	0.0198857	0.462616	0	0.0105625	0	0.0179487
KEGG_PROSTATE_CANCER	0.257588	0	0	0	0	0.00238028	0	0.0179487
KEGG_INOSITOL_PHOSPHATE_METABOLISM	0.593647	0	0.0264783	0.783555	0	0.0311316	0	0
KEGG_PEROXISOME	0.0854182	0	0.0301837	0.019	0	0	0	0.0145833
KEGG_MELANOMA	0.227814	0	0.00483333	0.243766	0	0	0	0.0179487
KEGG_LONG_TERM_POTENTIATION	0.386195	0	0.0236296	0.768885	0	0.00908602	0	0.0145833
KEGG_GLYCOSPHINGOLIPID_BIOSYNTHESIS_GLOBO_SERIES		0			0.00516788		0	0.0145833
KEGG_NUCLEOTIDE_EXCISION_REPAIR	0.012	0	0.01044	0.04275	0	0	0	0.0106061
KEGG_COLORECTAL_CANCER	0.182386	0	0.0174	0.260907	0	0.00238028	0	0.0106061
KEGG_PHOSPHATIDYLINOSITOL_SIGNALING_SYSTEM	0.7656	0	0.0334615	0.402167	0	0.0191321	0	0
KEGG_SULFUR_METABOLISM					0.00866434
KEGG_NOD_LIKE_RECEPTOR_SIGNALING_PATHWAY	0.437719	0	0.00483333	0.2033	0	0	0	0.0106061
KEGG_SPLICEOSOME	0.0805556	0	0.0344717	0	0	0	0	0.00673077
KEGG_NON_SMALL_CELL_LUNG_CANCER	0	0	0.00483333	0.114722	0	0	0	0.00673077
KEGG_FC_GAMMA_R_MEDIATED_PHAGOCYTOSIS	0.443031	0	0.00483333	0.587468	0	0	0	0.0106061
KEGG_CELL_CYCLE	0.355373	0	0.00790909	0	0	0	0	0.00673077
KEGG_PANCREATIC_CANCER	0.363818	0	0.0174	0.0373091	0	0	0	0.00673077
KEGG_CALCIUM_SIGNALING_PATHWAY	0.87	0	0.0565854	0.0100588	0	0.00238028	0	0.00673077
KEGG_NEUROTROPHIN_SIGNALING_PATHWAY	0.459766	0	0.00483333	0.172966	0	0	0	0.00673077
KEGG_ALZHEIMERS_DISEASE	0	0	0.0334615	0	0	0.00407229	0	0
KEGG_ADHERENS_JUNCTION	0.751171	0	0.284541	0.774386	0	0	0	0.00673077
KEGG_CARDIAC_MUSCLE_CONTRACTION	0.148412	0	0.00483333	0	0	0.00238028	0	0
KEGG_MELANOGENESIS	0.5365	0	0.02088	0.0100588	0	0.00238028	0	0
KEGG_ALPHA_LINOLENIC_ACID_METABOLISM
KEGG_RENIN_ANGIOTENSIN_SYSTEM
KEGG_PENTOSE_AND_GLUCURONATE_INTERCONVERSIONS		0.0314756
KEGG_PRIMARY_BILE_ACID_BIOSYNTHESIS		0.529931	0.0825547
KEGG_MATURITY_ONSET_DIABETES_OF_THE_YOUNG
KEGG_HUNTINGTONS_DISEASE	0	0	0.0190312	0	0	0	0	0
KEGG_UBIQUITIN_MEDIATED_PROTEOLYSIS	0.0316364	0	0	0.0373091	0	0	0	0
KEGG_OXIDATIVE_PHOSPHORYLATION	0.148783	0	0	0	0	0	0	0
KEGG_PARKINSONS_DISEASE	0.164842	0	0	0	0	0	0	0
KEGG_PROGESTERONE_MEDIATED_OOCYTE_MATURATION	0.253248	0	0.0446549	0	0	0	0	0
KEGG_PROTEIN_EXPORT	0.208418	0	0.0174	0.126667	0	0	0	0
KEGG_OOCYTE_MEIOSIS	0.15776	0	0.0220253	0.348706	0	0	0	0
KEGG_INSULIN_SIGNALING_PATHWAY	0.89368	0	0.00483333	0.368308	0	0	0	0
