# Supplementary material for: Spatial transcriptomics analysis identifies a tumor-promoting function of the meningeal stroma in melanoma leptomeningeal disease
Source: Cell Rep Med. 2024 Jun 11;5(6):101606. doi: 10.1016/j.xcrm.2024.101606 (PMC11228800; doi:10.1016/j.xcrm.2024.101606)
Supplement: Table S5. Summary Spearman coefficients for LMD, related to Figure 2 [file mmc5.xlsx]

## Sheet: Sheet1
gene	sample2_LMM_B2_from_stroma	sample8_LMM_B3_from_stroma	sample13_LMM_B1_from_stroma	sample2_LMM_B2_from_tumor	sample8_LMM_B3_from_tumor	sample13_LMM_B1_from_tumor	Average in LMM		sample15_LMM_B6_from_stroma	sample16_LMM_A4_from_stroma	sample15_LMM_B6_from_tumor	sample16_LMM_A4_from_tumor	Average extra-cranial
SERPINA3		-0.562395	-0.417357				-0.489876		-0.26893				-0.26893
IGFBP5		-0.457018					-0.457018						#DIV/0!
PMEL			-0.438905				-0.438905		0.32925				0.32925
A2M		-0.426121					-0.426121		-0.292203				-0.292203
PCOLCE		-0.417317					-0.417317						#DIV/0!
NDUFA4			-0.409247				-0.409247		-0.222401				-0.222401
APOD		-0.37746					-0.37746						#DIV/0!
BAALC		-0.368175					-0.368175						#DIV/0!
VGF		-0.225889	-0.508459				-0.367174		-0.240603				-0.240603
SERPINE2		-0.366448					-0.366448		-0.257487		-0.368601		-0.313044
CTSL			-0.366116				-0.366116						#DIV/0!
AKAP6		-0.362826					-0.362826						#DIV/0!
AL627171.2			-0.360934				-0.360934						#DIV/0!
CDH19		-0.360124					-0.360124						#DIV/0!
TUBA1B			-0.346838				-0.346838						#DIV/0!
H2AFZ			-0.420502	-0.2644			-0.342451						#DIV/0!
PI15		-0.339624					-0.339624						#DIV/0!
BGN		-0.337888					-0.337888						#DIV/0!
FDFT1			-0.336798				-0.336798						#DIV/0!
DCN		-0.333847					-0.333847						#DIV/0!
MGP		-0.333555					-0.333555		-0.248394				-0.248394
UXT			-0.333403				-0.333403						#DIV/0!
LY6E			-0.329498				-0.329498						#DIV/0!
LRP2		-0.328385					-0.328385						#DIV/0!
HADH			-0.327721				-0.327721						#DIV/0!
SDC2		-0.326265					-0.326265						#DIV/0!
OPN3		-0.326078					-0.326078						#DIV/0!
TNFRSF21		-0.325967					-0.325967						#DIV/0!
NRGN		-0.323521					-0.323521						#DIV/0!
SLC26A2		-0.322419					-0.322419						#DIV/0!
TNFRSF19		-0.321926					-0.321926						#DIV/0!
ATP1B2		-0.314908					-0.314908						#DIV/0!
APP		-0.309734					-0.309734						#DIV/0!
BMP7		-0.308311					-0.308311						#DIV/0!
MATN2		-0.307617					-0.307617						#DIV/0!
SPRY4		-0.306781					-0.306781						#DIV/0!
SNAP25		-0.306626					-0.306626						#DIV/0!
CEBPD		-0.305819					-0.305819						#DIV/0!
IL33		-0.302858					-0.302858						#DIV/0!
KCTD12		-0.302477					-0.302477						#DIV/0!
HSPA8				-0.300573			-0.300573						#DIV/0!
F2R		-0.29836					-0.29836						#DIV/0!
IGFBP3		-0.297773					-0.297773						#DIV/0!
TBXAS1		-0.292958					-0.292958						#DIV/0!
ID3				-0.292707			-0.292707						#DIV/0!
CKB		-0.29187					-0.29187						#DIV/0!
ENG				-0.289836			-0.289836						#DIV/0!
LRPAP1		-0.289463					-0.289463						#DIV/0!
OSMR		-0.289319					-0.289319						#DIV/0!
SLC13A3		-0.288109					-0.288109						#DIV/0!
GPR143		-0.287581					-0.287581						#DIV/0!
FBH1				-0.285955			-0.285955						#DIV/0!
AHR		-0.283439					-0.283439						#DIV/0!
GSDMD						-0.283204	-0.283204						#DIV/0!
ATXN10				-0.283088			-0.283088						#DIV/0!
IGFBP7				-0.281447			-0.281447						#DIV/0!
SPTBN1		-0.281065					-0.281065						#DIV/0!
FADS2		-0.278189					-0.278189						#DIV/0!
CNN3				-0.278147			-0.278147						#DIV/0!
SLC17A7		-0.277113					-0.277113						#DIV/0!
VPS28						-0.276299	-0.276299						#DIV/0!
FN1		-0.275073					-0.275073				-0.319636		-0.319636
ANGPTL7		-0.274338					-0.274338						#DIV/0!
COL4A2		-0.272911					-0.272911						#DIV/0!
VWF				-0.272579			-0.272579						#DIV/0!
KHDRBS3		-0.271378					-0.271378						#DIV/0!
SPP1		-0.270405					-0.270405		-0.407321				-0.407321
POLDIP3				-0.269212			-0.269212						#DIV/0!
RNASE1		-0.26915					-0.26915		-0.237691				-0.237691
TSPAN7		-0.267901					-0.267901						#DIV/0!
FOS		-0.267424					-0.267424						#DIV/0!
FXYD1		-0.267408					-0.267408						#DIV/0!
SERPINF1		-0.267258					-0.267258						#DIV/0!
GJB2		-0.266712					-0.266712						#DIV/0!
TTYH1		-0.266686					-0.266686						#DIV/0!
FLOT1		-0.26626					-0.26626						#DIV/0!
FGFBP2		-0.265641					-0.265641						#DIV/0!
CXCR4		-0.264905					-0.264905						#DIV/0!
MEG3		-0.264871					-0.264871						#DIV/0!
EMILIN1		-0.264832					-0.264832						#DIV/0!
TSC22D1		-0.263595					-0.263595						#DIV/0!
IGFBP2		-0.259077				-0.265653	-0.262365						#DIV/0!
CTHRC1		-0.261962					-0.261962						#DIV/0!
ADAMTS4				-0.261226			-0.261226						#DIV/0!
TINAGL1				-0.259653			-0.259653						#DIV/0!
CD14				-0.258689			-0.258689						#DIV/0!
IFITM2		-0.256115					-0.256115						#DIV/0!
NPTXR		-0.254523					-0.254523						#DIV/0!
SERPINH1				-0.254491			-0.254491						#DIV/0!
VSNL1		-0.254439					-0.254439						#DIV/0!
GPR89A				-0.254409			-0.254409						#DIV/0!
PHYHIP		-0.254133					-0.254133						#DIV/0!
KAT2A						-0.253567	-0.253567						#DIV/0!
SYT1		-0.253245					-0.253245						#DIV/0!
APOC1				-0.252942			-0.252942		0.232902				0.232902
ITGA1				-0.250868			-0.250868						#DIV/0!
ERBB3		-0.250804					-0.250804						#DIV/0!
SMIM29				-0.249476			-0.249476						#DIV/0!
VOPP1		-0.249278					-0.249278						#DIV/0!
CHL1		-0.248376					-0.248376						#DIV/0!
MCOLN3				-0.248066			-0.248066						#DIV/0!
COL18A1		-0.219446				-0.276575	-0.24801						#DIV/0!
MAOB		-0.247933					-0.247933						#DIV/0!
OLFM1		-0.247421					-0.247421						#DIV/0!
CTSC				-0.247329			-0.247329						#DIV/0!
SOCS3		-0.246273					-0.246273						#DIV/0!
CPE		-0.245661					-0.245661						#DIV/0!
SLC22A17		-0.245324					-0.245324						#DIV/0!
NAPRT		-0.244948					-0.244948						#DIV/0!
S100A6		-0.244692					-0.244692						#DIV/0!
PHACTR1		-0.244486					-0.244486						#DIV/0!
SYP		-0.244185					-0.244185						#DIV/0!
GABARAPL2				-0.243077			-0.243077						#DIV/0!
PRRC2B		-0.242313					-0.242313						#DIV/0!
FLOT2		-0.242209					-0.242209						#DIV/0!
GALE				-0.241711			-0.241711						#DIV/0!
THY1		-0.241285					-0.241285						#DIV/0!
EML2				-0.241102			-0.241102						#DIV/0!
PLEKHB1		-0.241018					-0.241018						#DIV/0!
NR2F2				-0.24058			-0.24058						#DIV/0!
NDRG2		-0.240153					-0.240153						#DIV/0!
SPRY1		-0.239801					-0.239801						#DIV/0!
TSPAN4						-0.23954	-0.23954						#DIV/0!
HILPDA		-0.239512					-0.239512						#DIV/0!
LHFPL6		-0.239434					-0.239434						#DIV/0!
EVL		-0.262008				-0.21613	-0.239069						#DIV/0!
NDN		-0.238993					-0.238993						#DIV/0!
ABHD2		-0.238982					-0.238982						#DIV/0!
UCHL1		-0.238332					-0.238332						#DIV/0!
GNG7		-0.238144					-0.238144						#DIV/0!
ITGA10		-0.238038					-0.238038						#DIV/0!
LSM2				-0.23757			-0.23757						#DIV/0!
SLC1A3		-0.237526					-0.237526						#DIV/0!
PSAT1		-0.236703					-0.236703						#DIV/0!
NCDN		-0.235389					-0.235389						#DIV/0!
CHN1		-0.235386					-0.235386						#DIV/0!
CYFIP2		-0.23534					-0.23534						#DIV/0!
LGI4		-0.234828					-0.234828						#DIV/0!
IFNGR2		-0.234744					-0.234744						#DIV/0!
ISG15		-0.234636					-0.234636						#DIV/0!
CEMIP						-0.234569	-0.234569						#DIV/0!
ZMIZ2		-0.234388					-0.234388						#DIV/0!
CRIP2		-0.23437					-0.23437						#DIV/0!
BX664727.3		-0.234256					-0.234256						#DIV/0!
GJB1		-0.233746					-0.233746						#DIV/0!
TIMP1		-0.20947				-0.257579	-0.233525		-0.30398				-0.30398
FAIM2		-0.233485					-0.233485						#DIV/0!
AEBP1		-0.233116					-0.233116						#DIV/0!
ADGRB1		-0.232746					-0.232746						#DIV/0!
SNRNP70						-0.232436	-0.232436						#DIV/0!
GAS7		-0.231904					-0.231904						#DIV/0!
TMEM59L		-0.231585					-0.231585						#DIV/0!
EEF1A2		-0.231378					-0.231378						#DIV/0!
LPAR6		-0.230626					-0.230626						#DIV/0!
NRXN2		-0.230592					-0.230592						#DIV/0!
TMEM132D-AS1		-0.229151					-0.229151						#DIV/0!
H1FX		-0.228291					-0.228291						#DIV/0!
CSPG4		-0.228212					-0.228212						#DIV/0!
ENC1		-0.227631					-0.227631						#DIV/0!
CNTNAP3B		-0.227615					-0.227615						#DIV/0!
SNX10		-0.227583					-0.227583						#DIV/0!
KIT		-0.227292					-0.227292						#DIV/0!
BCR		-0.226972					-0.226972						#DIV/0!
MIR100HG		-0.226723					-0.226723						#DIV/0!
MDK		-0.226463					-0.226463						#DIV/0!
IGFBP4		-0.225642					-0.225642						#DIV/0!
TUBA1A		-0.225433					-0.225433						#DIV/0!
COL4A1		-0.224658					-0.224658						#DIV/0!
TAPBP		-0.224537					-0.224537						#DIV/0!
ODC1		-0.224352					-0.224352						#DIV/0!
HLA-C		-0.223711					-0.223711						#DIV/0!
MERTK		-0.222242					-0.222242						#DIV/0!
KIZ		-0.221647					-0.221647						#DIV/0!
CCK		-0.221434					-0.221434						#DIV/0!
SKIV2L						-0.221238	-0.221238						#DIV/0!
ATP6V0E2		-0.220998					-0.220998						#DIV/0!
HEY1		-0.220994					-0.220994						#DIV/0!
ARNT2		-0.220585					-0.220585						#DIV/0!
DNM1		-0.220369					-0.220369						#DIV/0!
CLCN7						-0.219745	-0.219745						#DIV/0!
FUS						-0.219597	-0.219597						#DIV/0!
LINC00511		-0.219431					-0.219431						#DIV/0!
SYN1		-0.218989					-0.218989						#DIV/0!
CHID1		-0.218857					-0.218857						#DIV/0!
SNCB		-0.21853					-0.21853						#DIV/0!
C8orf33		-0.218104					-0.218104						#DIV/0!
RHOJ		-0.21785					-0.21785						#DIV/0!
FGL2		-0.217828					-0.217828						#DIV/0!
CPLX2		-0.21778					-0.21778						#DIV/0!
MLPH						-0.217719	-0.217719						#DIV/0!
PTP4A3		-0.217444					-0.217444						#DIV/0!
CFH						-0.217297	-0.217297						#DIV/0!
NPDC1		-0.217291					-0.217291						#DIV/0!
EYA1		-0.216959					-0.216959						#DIV/0!
PHLPP1		-0.216024					-0.216024						#DIV/0!
TMED4		-0.216002					-0.216002						#DIV/0!
PRKAR1A		-0.215742					-0.215742						#DIV/0!
SEMA5A		-0.215623					-0.215623						#DIV/0!
COL16A1						-0.21509	-0.21509						#DIV/0!
B4GAT1		-0.214833					-0.214833						#DIV/0!
NID1		-0.214743					-0.214743						#DIV/0!
BHLHE40		-0.214408					-0.214408						#DIV/0!
PLAT		-0.214025					-0.214025						#DIV/0!
BOP1		-0.213993					-0.213993						#DIV/0!
RTN1		-0.213926					-0.213926						#DIV/0!
CAPN5		-0.213596					-0.213596						#DIV/0!
BEX1		-0.21334					-0.21334						#DIV/0!
JUNB		-0.21308					-0.21308						#DIV/0!
SHROOM2		-0.213064					-0.213064						#DIV/0!
RCBTB2		-0.212983					-0.212983						#DIV/0!
TSPAN3		-0.21284					-0.21284						#DIV/0!
HLA-B		-0.212694					-0.212694		-0.284294				-0.284294
CAMK2B		-0.212555					-0.212555						#DIV/0!
UGCG		-0.211649					-0.211649						#DIV/0!
TM7SF2		-0.211639					-0.211639						#DIV/0!
OGT		-0.21148					-0.21148						#DIV/0!
IGKC						-0.21071	-0.21071						#DIV/0!
RHBDD2		-0.210486					-0.210486						#DIV/0!
YWHAH		-0.210215					-0.210215						#DIV/0!
ZMIZ1		-0.209105					-0.209105						#DIV/0!
SCRIB		-0.209025					-0.209025						#DIV/0!
SNX1		-0.208919					-0.208919						#DIV/0!
JAM3		-0.208569					-0.208569						#DIV/0!
CAMK1D		-0.208525					-0.208525						#DIV/0!
TLE5		-0.208503					-0.208503						#DIV/0!
CYHR1		-0.20849					-0.20849						#DIV/0!
LEF1		-0.20733					-0.20733						#DIV/0!
RHPN1		-0.20711					-0.20711						#DIV/0!
ELOVL2		-0.206896					-0.206896						#DIV/0!
RUNX1		-0.206814					-0.206814						#DIV/0!
PCSK1N		-0.206466					-0.206466						#DIV/0!
LINC02552		-0.20632					-0.20632						#DIV/0!
GDI1		-0.206211					-0.206211						#DIV/0!
SH3KBP1		-0.206188					-0.206188						#DIV/0!
NREP		-0.206073					-0.206073						#DIV/0!
ETV5		-0.205862					-0.205862						#DIV/0!
ASB9		-0.205598					-0.205598						#DIV/0!
ITPRID2		-0.20489					-0.20489						#DIV/0!
GPRC5B		-0.204367					-0.204367						#DIV/0!
GAL3ST4		-0.204083					-0.204083						#DIV/0!
SNTB1		-0.203088					-0.203088						#DIV/0!
CLPTM1L		-0.202909					-0.202909						#DIV/0!
MYDGF						-0.202711	-0.202711						#DIV/0!
ADCK5						-0.202284	-0.202284						#DIV/0!
GABARAP		-0.201955					-0.201955						#DIV/0!
INPP5F		-0.201922					-0.201922						#DIV/0!
TXNIP		-0.201699					-0.201699						#DIV/0!
PRKCA		-0.201561					-0.201561						#DIV/0!
TPD52		-0.201418					-0.201418						#DIV/0!
GHR		-0.201272					-0.201272						#DIV/0!
GRIA2		-0.200783					-0.200783						#DIV/0!
STMN3		-0.200665					-0.200665						#DIV/0!
PTPN13		-0.200226					-0.200226						#DIV/0!
PRKAR1B		-0.200148					-0.200148						#DIV/0!
BASP1		-0.200111					-0.200111						#DIV/0!
DKK3		-0.221422				0.20368	-0.00887103						#DIV/0!
NDRG1		-0.441416	0.549269				0.0539263						#DIV/0!
BIRC7			0.587869			-0.388542	0.0996635						#DIV/0!
VEGFA		-0.2523	0.521049				0.134375						#DIV/0!
CLU		-0.308441	0.479816			0.27571	0.149028						#DIV/0!
AQP1						0.200583	0.200583						#DIV/0!
MT3	0.296722	-0.217367		0.300148		0.427929	0.201858						#DIV/0!
CADM3						0.204804	0.204804						#DIV/0!
FCER1G						0.208842	0.208842						#DIV/0!
C1QL1						0.210829	0.210829						#DIV/0!
C3						0.22124	0.22124						#DIV/0!
CHI3L2						0.224309	0.224309						#DIV/0!
BCAS1						0.242537	0.242537						#DIV/0!
FAM107A						0.245688	0.245688						#DIV/0!
HBA1				0.255318			0.255318						#DIV/0!
MOBP						0.256164	0.256164						#DIV/0!
DTNA						0.257847	0.257847						#DIV/0!
GFAP	0.364393	-0.351071		0.457524		0.570007	0.260213						#DIV/0!
DNER						0.267285	0.267285						#DIV/0!
CD74						0.281467	0.281467		-0.200993				-0.200993
AQP4						0.306664	0.306664						#DIV/0!
APLNR						0.313758	0.313758						#DIV/0!
PMP2						0.315737	0.315737						#DIV/0!
HLA-DRA						0.315875	0.315875						#DIV/0!
TYRP1		0.357384					0.357384						#DIV/0!
TMSB4X						0.360264	0.360264						#DIV/0!
COL1A2			0.368638				0.368638						#DIV/0!
NEFL					0.396167		0.396167						#DIV/0!
ANGPTL4			0.405215				0.405215						#DIV/0!
NDUFA4L2			0.408129				0.408129						#DIV/0!
SLC2A1			0.410804				0.410804						#DIV/0!
ENO2			0.417677				0.417677						#DIV/0!
EPS8L2			0.430575				0.430575						#DIV/0!
PNCK			0.446262				0.446262						#DIV/0!
CHI3L1						0.450033	0.450033						#DIV/0!
MBP						0.54875	0.54875						#DIV/0!
